# Supplementary material for: LazyNet: Interpretable ODE Modeling of Sparse CRISPR Single-Cell Screens Reveals New Biological Insights
Source: Biology (Basel). 2025 Dec 29;15(1):62. doi: 10.3390/biology15010062 (PMC12785065; doi:10.3390/biology15010062)
Supplement: Supplementary file 1 [file biology-15-00062-s001.zip]

Archive with 16 entries (14 files):
- Supplement S1A.xlsx
- Supplement S1B.xlsx
- Supplement S1C/
- Supplement S1C/all_subgraph_edges_best32.csv
- Supplement S1C/all_subgraph_genes_best32.txt
- Supplement S1C/benchmark_stats_best32.csv
- Supplement S1D.csv
- Supplement S2A.png
- Supplement S2B.txt
- Supplement S2C.csv
- Supplement S3A/
- Supplement S3A/both_high.csv
- Supplement S3A/high_elasticity_low_string.csv
- Supplement S3A/high_string_low_elasticity.csv
- Supplement S3A/overlap_basic.txt
- Supplement_S4.pdf
