# Supplementary material for: LazyNet: Interpretable ODE Modeling of Sparse CRISPR Single-Cell Screens Reveals New Biological Insights
Source: Biology (Basel). 2025 Dec 29;15(1):62. doi: 10.3390/biology15010062 (PMC12785065; doi:10.3390/biology15010062)
Supplement: Supplementary file 1 [file biology-15-00062-s001.zip › Supplement S1C/all_subgraph_edges_best32.csv]

source	target	weight
SCAF1	SKA3	0.0004438603646121919
LSM14B	GFRA2	0.0015691956505179405
UBE2E2	PRMT5	0.0014797430485486984
IL9R	VDAC3	0.0027408332098275423
AOC1	CA11	0.0009721191599965096
MED15	KCNMB4	0.001050488674081862
LYSMD2	HEPACAM2	0.0006480716401711106
ACKR1	LAMA4	0.0017440038500353694
CDK5RAP1	ASPSCR1	0.0012765146093443036
OR5H6	GP5	0.0006569797405973077
MED15	PTRHD1	0.0003751569311134517
ITGA8	DTNB	0.0003546851803548634
RAI1	LIN28B	2.0017762961545054e-38
TTC8	CDK5	0.002104368759319186
HERC6	IPP	9.165820387628484e-38
ELF1	NANOG	5.016566865378991e-05
CHRD	PLBD2	0.0011870053131133318
GUCY1A1	FRS2	0.0009159249602816999
MT1F	HNRNPF	0.00342774111777544
NPBWR2	ERN2	0.0012501863529905677
HEMK1	KRTAP19-6	0.0007298673735931516
PROSER3	SMIM33	0.0009286616696044803
WBP4	TSPAN10	0.0001176415680674836
STKLD1	SEH1L	0.0007031677523627877
CD180	IL22RA2	0.00022724604059476405
ODAM	KCNK2	1.4116890924377856e-38
OR4N4	ADGRL1	0.000793477869592607
USP24	GOLGA8O	0.0019797298591583967
RINL	ESRRA	0.0008402542443946004
PGA4	LAMC2	0.0011687602382153273
TBCK	ATP5PO	0.001511131296865642
ARIH1	SDF4	4.293253393447516e-38
RBCK1	OR2AE1	1.901107855256489e-38
SCAF1	ATPAF1	0.0011890524765476584
DUS2	OPRPN	1.3137145077075874e-39
ZNF7	FRMPD4	0.004980916157364845
ADH6	MXD4	1.1637542722881742e-38
WDR77	GNB1	5.298355608829297e-05
PPDPF	PLA1A	0.0012617422034963965
PLAGL2	GPX4	3.1551022454010207e-38
SMARCC2	FBF1	0.00191726244520396
IL9R	GSDMA	0.0003135536389891058
FLNC	MYO1G	0.002619902603328228
CXCR1	EDDM3A	0.005783682689070702
CSNK1D	ECT2L	0.0004710859211627394
C1orf54	FLT3LG	2.687331161648746e-38
RMND1	SLC25A46	0.0015731866005808115
SPNS1	GPX4	0.0010990591254085302
ITGA8	RBBP4	0.0005779381026513875
UBE2Z	FOXF2	0.0006268854485824704
UBN1	JADE3	2.6188740882904717e-38
CXCR1	CLPSL2	0.0008113638614304364
TERF2IP	SORBS3	0.0007524175452999771
PROM1	PA2G4	3.2023537493583607e-38
IGF2R	TRPC3	3.1760917345787564e-38
GUCA1A	DECR2	0.0006276183994486928
FXYD6	FAM241B	0.0007598773809149861
PLN	CARD14	0.0005966760218143463
TMEM132E	FAM163A	0.00031048283562995493
CCK	ZNF629	0.003348011989146471
FAM241B	TTC23	0.001357332686893642
ZNF44	RABL2A	0.0006944647175259888
ALKBH2	PLK3	0.0020860456861555576
ZNF567	GXYLT2	0.000509443343617022
RGS2	HAX1	8.153633825713769e-05
SOD1	KIF27	0.0016100379871204495
IFNAR1	CCK	0.0027468863409012556
SGCA	TUT1	3.831771897722517e-38
RPRD2	SNED1	0.0014456382486969233
CXADR	RPS6KA6	0.0004719232674688101
NFU1	GPR37L1	5.148453234538773e-39
PNPLA2	ETFBKMT	0.0005026892176829278
ENKUR	ZNF326	0.0001775474229361862
HEMK1	RPEL1	0.0012018547859042883
PCDHA2	AHRR	0.0009895125404000282
TAS2R7	DNMBP	0.0002347035624552518
RPL3L	NAA80	0.0003184519009664655
SIRT3	PCDH20	0.0014406103873625398
IARS2	GXYLT2	0.00040617227205075324
KRT28	LRRC3C	6.822860565665104e-39
EFCAB9	OR6C4	0.0004051355936098844
GK	PIBF1	1.9369237828360135e-39
ZNF382	MRPL48	0.004766414407640696
PLEKHN1	MRPS27	2.992281172935727e-38
PPP4R1	ST6GALNAC1	3.300704338471405e-05
BLOC1S4	ATP13A1	0.0010423697531223297
CFD	RNF220	0.002503667725250125
EIF4A1	ZNF589	3.64946408855263e-38
PRIM2	FOXN3	0.0007737168343737721
ZNF648	CCDC182	0.0015497298445552588
GJC3	CNP	0.0019249034812673926
OGDHL	NMRK1	0.001106836716644466
TMEM132C	HIC2	0.0012344239512458444
OGDHL	ETFBKMT	0.0005905604921281338
RPS6KA6	SLC6A13	0.0007818780140951276
RNF17	MYT1L	0.00021022494183853269
TFF3	EARS2	0.0017460017697885633
PNPLA5	TMEM39B	0.002932623727247119
NKAIN1	C6orf52	0.001975483726710081
CRHR2	DPY19L4	0.0004633996868506074
KLHL5	SNX19	0.0037208718713372946
POLR1B	OVOL1	0.0003897345741279423
CCT6A	POMT2	5.6955019381311454e-39
FFAR4	SNED1	5.700271958103707e-38
TPR	FOXI1	0.0014372746227309108
PPFIBP2	CPHXL	0.0015724882250651717
ZFYVE16	PBX4	0.0009854253148660064
APMAP	PDXDC1	0.0026725574862211943
CCDC148	UBE2E1	0.0018733495380729437
NANP	VSTM2L	4.251579057378189e-38
HELZ	STXBP3	0.004414874594658613
INSIG1	RIOK2	0.0002984362072311342
PNPLA2	PPP1R14B	0.00025376511621288955
THTPA	CHST1	0.0012575940927490592
TUT1	SPECC1	0.000897308811545372
FICD	GREM1	0.0025715099181979895
NUP35	TMEM185A	0.006949922069907188
ZNF107	TMEM267	0.0025294218212366104
RPL36A-HNRNPH2	ZNF578	0.0009894885588437319
DGCR2	LAMC2	4.5357010090705244e-38
MCRIP1	DKK2	0.0004694276722148061
GSDMA	KCNJ8	0.0023651719093322754
TRAPPC8	DOK3	0.0011657427530735731
SLX1A	ASAP2	0.005097485613077879
RAD23B	NOBOX	0.0011840183287858963
CCL26	PROSER3	0.0014359058113768697
CFAP97D1	MOGAT3	0.0020128292962908745
MRPL45	ARPC1A	0.003861647332087159
OR51F1	STRIP1	1.1671975428747131e-40
OR2A2	MTOR	2.1713397161808977e-38
NFU1	ZNF320	9.746709047835836e-39
CCDC117	GNG14	0.0005358951166272163
RBPMS2	MRPS18B	0.0011707870289683342
DCT	COG6	6.615814233406026e-38
PKDCC	ALKBH5	0.0004990572342649102
DHRS9	COG6	0.0011190340155735612
FAM236A	INTU	6.307401054073125e-05
POTEC	SAA1	0.002015646081417799
ARG2	DARS2	2.3163089468599251e-38
GRIA4	CFAP97D1	0.004545511212199926
CPNE4	GET4	0.0017953024944290519
GABRB2	CORO6	7.044803821638726e-39
GUCY1A1	C1QTNF9B	0.0027146388310939074
PUM1	ZBED6	0.0006705176783725619
AGPS	UQCRQ	0.00037715889629907906
CREB3L1	CDK5	2.602570384624414e-05
TENT4B	TNFRSF17	0.002285308437421918
CHST5	ZNF451	0.00034606578992679715
METTL23	TPSD1	0.0009601271012797952
DCAF17	ZHX3	0.0013023614883422852
ARHGEF18	ZNF439	3.0579903977923095e-05
LSG1	C11orf16	1.873452669543653e-38
ADCY1	DARS2	2.0878593219865968e-38
BNC1	WIF1	0.00021909501811023802
KANK1	ST3GAL2	0.0015703252283856273
KRTAP4-3	NPAS1	3.0974163928186253e-38
PZP	PRSS35	0.0034686890430748463
ZMYM2	UPK1A	0.0023421382065862417
LYSMD2	KCNJ8	0.00236293813213706
INTS11	TTC16	0.000877568731084466
FBXO17	PGM3	2.294022124260664e-05
GTPBP1	TLR5	0.0006020079599693418
DSEL	HEMK1	2.577383042060278e-38
ST8SIA5	TMEM132E	0.0006437933188863099
DNAJA2	MSH3	0.005974325351417065
RMND1	TENT4B	0.0017209670040756464
SOD2	CDK5RAP1	3.035581295483364e-38
ACAD11	RNF167	6.069806204322958e-06
IQCJ-SCHIP1	CCDC121	0.0002455297508276999
SNX3	KRT6A	0.0008226605132222176
GPX4	MRPL45	0.00037428419454954565
ARHGAP23	REX1BD	0.0010446793166920543
LAMC1	GAS7	3.1566055583935484e-39
TLR4	ZCCHC8	0.0001213548457599245
ZNF382	KCNE2	0.0004128218861296773
MAS1	ANO7	2.6341204958420186e-38
PPEF2	TG	0.0010459758341312408
TMEM132B	STBD1	4.817810415908397e-38
SPEM2	SOCS1	0.0014051705366000533
BTBD19	DARS2	3.6066157446298915e-39
DNAH5	HTR2B	2.3767190637868144e-38
TBCC	ALG5	0.000804784067440778
MT1F	ZNF384	4.3084983190055937e-05
CYP27C1	KHDRBS3	0.0007644695579074323
NQO1	C1orf198	8.565743747549131e-39
OR5H6	ZNF112	0.0018298268551006913
SIGLEC12	CDH2	0.0014137757243588567
TOM1L1	PNMA8A	0.002596286591142416
B3GALT4	KNTC1	0.00153862196020782
RNF139	KLHL34	0.00012903159949928522
MAST1	YEATS4	0.0002913344942498952
PDLIM1	PITHD1	0.0005574712413363159
CCT8	PIBF1	4.2719814024993726e-38
SLC6A17	CFD	0.0006430494249798357
GFRA3	ZFP82	0.0008081430569291115
KLK4	BNIP2	0.0007776587153784931
CIT	CADM3	0.0007288676570169628
ARHGEF26	SHKBP1	0.0001739865547278896
TDRD1	RSAD2	3.1240746948039406e-38
FAM133B	TEDC1	0.0016036423621699214
PBX4	OR2AE1	0.000205560791073367
GLDC	OR10D3	0.0014297966845333576
MRGPRF	DBT	5.224135963298492e-38
FBXW9	OR1E1	0.000327477406244725
HEXA	ZNF549	0.003694108221679926
MRPL45	PCDHA10	0.0028506233356893063
MFN2	EFCAB5	0.0011873615439981222
BTBD18	MOSPD3	1.2448639497405304e-38
PLEKHG3	TAAR8	0.0016792055685073137
NUP35	TTBK2	0.0004894357989542186
RPL13A	GAPVD1	0.0010787078645080328
IPO7	PPIH	0.0017591590294614434
NCKAP5	FBXW9	0.0009194088634103537
DIP2C	LARP4	8.404399643665236e-40
TBL1X	WHAMM	2.3726631455116727e-39
ACKR1	LIMS3	0.0009963941993191838
FANCA	ZNF3	0.00022681534755975008
AGXT2	MTOR	0.0005581489531323314
RASA2	EIF1AD	0.0014618447748944163
CPS1	PDS5B	0.0006664679967798293
PHC3	SNX14	3.2363303034799173e-05
RHOT1	WHAMM	0.00215583061799407
TANGO2	ALG5	0.0021778035443276167
SLC25A4	PUS1	0.0005966009339317679
SYCE2	LECT2	0.0035019724164158106
SMS	TTC23	0.004331787116825581
MEGF10	GJD4	0.0002142602315871045
SIRT3	DDX18	0.0004126664425712079
GRIA4	ZNF217	0.0025280399713665247
SCN3B	MUC7	0.00025496259331703186
SLC16A9	TRMU	0.00035849929554387927
STON1-GTF2A1L	LRRFIP2	4.187344656812311e-39
B3GALT4	SLC16A9	0.0008204536861740053
CFC1B	SPG11	4.465434018615728e-38
PQBP1	TMEM169	2.9581648802635824e-39
TMPRSS13	PHOX2A	0.00032946476130746305
OPRL1	VSTM2L	0.005412388127297163
CCDC148	CXADR	0.0030115870758891106
TCEANC	GRIA3	7.831047727118409e-38
DCTN4	SRD5A2	2.2185900990994662e-38
TARDBP	PNMA8A	0.003344276687130332
TREM2	PDE3A	1.2471347539019688e-38
TMEM132C	ZBTB34	0.00048178480938076973
MICA	ICAM5	0.0025768429040908813
ZNF14	AKAP17A	0.0010469619883224368
ATRN	MAFK	0.000503456627484411
CRNN	UBXN8	7.398841878650391e-39
VPS33A	FEZF2	2.163363245062268e-38
TLR6	C1orf52	0.0017516306834295392
ACADVL	USP48	0.0019546241965144873
FAXC	WDR19	0.00016308373596984893
CAMSAP3	CACNA2D4	0.0027544840704649687
KLF1	C1QL3	0.0018360090907663107
CNTN3	CHMP3	0.0016368202632293105
JMJD6	WASHC5	0.0002802905801218003
RASGEF1B	MCAT	0.002135950606316328
PCDHA2	COMMD6	0.0007687892648391426
PNISR	LGALS9B	0.002701645717024803
SEC14L1	ESRP1	0.0005532357608899474
ZNF705A	OLFML1	3.8644983825777447e-38
FAR1	AMFR	0.003343587275594473
DEFB121	GALNT1	0.0018763887928798795
RCOR1	PDXDC1	4.887268857149278e-38
MLXIPL	MGAT2	2.7011429198325174e-39
CHST8	ZNF112	1.6606045412527315e-39
LBR	GJD4	0.0020286301150918007
SLC30A9	SDF4	0.0014577979454770684
CTNNAL1	AGXT2	2.1951351654035974e-38
UBE2D1	SAP18	9.33402104489832e-39
KRT32	ITGB7	0.0008457397343590856
SLC35G2	PDSS2	8.517848767336974e-40
LRRTM4	MRPL48	4.5540767963526015e-38
SYT2	DHX35	0.00023498768860008568
TERT	FOXO3	0.001476663164794445
FAM136A	ERAS	0.0012257654452696443
NTF4	SRC	0.001686183037236333
FMNL1	ZNF589	0.0009951951215043664
ANKRD55	SCAF4	2.5039079189012565e-38
GMPR	LMBRD1	1.5678506340812218e-38
CPS1	SERPINB1	9.353741916129366e-05
ACKR1	GAS1	0.0013972684973850846
MALT1	SLC26A1	0.00037539881304837763
MRPL28	MRE11	0.0012139120372012258
PPDPF	KCNN2	0.0015494560357183218
IRX2	LRRC72	0.004223675467073917
DNAJA4	PRKAR2A	0.00042832642793655396
DMC1	GNPAT	0.00337528670206666
UPK1A	PDLIM1	0.0006498050643131137
TRPM6	SLC25A46	0.0037451644893735647
NEURL1	OPN1MW3	0.0015827151946723461
CHRNA9	KLF12	0.0005123491864651442
TRIB3	ADCY10	0.0026568227913230658
BRINP1	CCDC191	5.208776330831028e-39
SEC14L5	ZP3	0.0005004018312320113
RMND1	ZNF81	0.0023448176216334105
FAHD2B	IGFLR1	0.0033837822265923023
SYCE2	SDHC	0.0011033662594854832
GRM3	PPCS	0.0018026713514700532
ESRP1	FAS	0.00026629382045939565
AAR2	FOXO3	0.0006620106869377196
FAS	HJURP	0.00021647610992658883
SLC44A5	GTPBP10	0.00091464479919523
KCNF1	TDP1	0.0016828218940645456
SKA3	DHX58	0.0030427328310906887
SNCB	NOVA1	0.001790671143680811
RBBP4	POLR3K	4.743364843307063e-05
ARHGDIG	C1QL3	1.1690290399675857e-39
SPAG4	IGFLR1	2.407092208001055e-38
PSAP	IL9R	0.0018449504859745502
DNAJA2	MAST1	0.00038203567964956164
TTC16	CMTR2	0.0015624889638274908
TMEM132E	GRIN2B	0.0017641904996708035
NXPH1	DIAPH1	0.001595917739905417
ZNF580	PLEKHA3	0.0010117253987118602
ERVFRD-1	NSMAF	0.0005293264403007925
CFAP157	MS4A14	0.0042755682952702045
SIGLEC12	IL13RA1	0.0023376510944217443
UPK3A	TMPRSS5	0.0007281370926648378
ATP5PD	MYO15A	7.547307208868062e-38
C11orf16	ADCY10	0.0007145415875129402
ANKLE2	ZNF813	4.728813389919742e-38
ZNF14	MFAP4	0.0008042707340791821
NANOS1	ARPC5L	0.003900083713233471
TNFRSF10A	RILPL1	0.0011986906174570322
YY2	KLF16	0.0005142261506989598
SOD2	FANCA	2.7038886240435154e-38
GIGYF1	IL22RA2	0.0006894044927321374
WDR75	CDKN2AIP	0.0014651997480541468
NLGN4X	HMGA1	0.0002430365129839629
CXCR5	STRIP1	1.7482659896750384e-38
EIF4H	TBX22	0.00039071677019819617
GKN2	ATP9B	2.5094080153737314e-38
PFDN5	FIBP	1.3415877354614723e-38
SHANK3	KREMEN2	5.673424311680719e-05
OSCP1	MRPS10	0.0005496518569998443
CHMP4C	RELL2	0.0011842221720144153
SNX14	NR1D2	0.002938126213848591
BRPF1	PLK3	0.0028991391882300377
RRBP1	REXO5	0.002547517651692033
LPP	ST6GALNAC1	0.0007619281532242894
RFX2	CYP7A1	2.1338930975784385e-38
SYCE2	EDDM3A	0.004720292054116726
LSM7	DAXX	0.001085407566279173
FOXO3	IGSF3	9.282087557949126e-05
ABCC9	GRIA2	0.000586160400416702
PPIP5K1	ZNF845	0.0016528258565813303
ALKBH2	PRKAR2B	0.0004114327603019774
TIMM21	SLC6A19	0.0011552866781130433
GTPBP1	KREMEN2	0.0009568337118253112
CSDE1	BRPF1	0.0010449964320287108
FLYWCH1	IGFLR1	4.1469449418261335e-38
ENKUR	PROX1	0.0007489633280783892
SIGLEC12	DNAJA4	0.0007373662083409727
SEC14L1	ZNF382	0.00464044651016593
IFNA6	CCDC191	0.001437678001821041
LMTK3	POMT2	0.0006367326132021844
GSDMA	GNMT	0.004388484638184309
DMAP1	C14orf180	0.0003075478016398847
MYCT1	ITPRIP	0.0006652612937614322
MTOR	NCKAP5	0.0002727699466049671
THAP12	FIS1	0.0007126567652449012
PCDH20	SPATA31D1	0.0006535131833516061
FAAH	EPS8L1	0.0011636792914941907
DGKH	TMC8	0.0031840107403695583
RGS19	BMP7	2.1758296165904408e-38
ZFP82	PTPRN2	0.004108867608010769
UBQLN2	ZNF217	2.86530121229589e-05
SOX17	FANCA	0.003110619029030204
CUTC	GLG1	0.0010055479360744357
PODXL	PZP	0.004336019977927208
GRIA4	DNAJC24	0.0018450597999617457
AAGAB	GPX4	0.002719293348491192
LCE5A	GPX4	1.5407478402230226e-38
DEFB130A	PTP4A2	0.0003403578302823007
PFKP	NKX6-3	0.0008996879332698882
CELF2	N4BP3	0.0050114830955863
TFAM	TAAR2	0.0035326292272657156
TOM1L1	NRDC	0.0007683016592636704
YIPF6	ZNF813	6.410805949633463e-39
TARDBP	POLM	0.003068513935431838
RSBN1L	ADCK5	0.003021078649908304
RAB40AL	FAM136A	0.0024874706286937
DAZ2	AIF1	0.0006712257163599133
ZBTB33	PRRG2	1.0523010180191748e-38
ENPP2	CTRB2	0.0005375160253606737
MRPS27	GAS7	0.0006461298326030374
NXPH3	USP42	0.0030376899521797895
TBC1D19	TYK2	0.0004608208837453276
CIT	SLC6A19	0.0002778229827526957
BTN2A1	ELF1	0.0013889091787859797
GJD2	CYSTM1	0.001165824942290783
CHDH	BAX	9.36663626665548e-39
CCZ1B	NXPH1	0.0013713589869439602
WDR83OS	PSMD4	0.00013647470041178167
DCLK1	LRRC41	3.255497152838801e-38
GIGYF1	GCGR	0.0034237769432365894
ZFP82	ZNF430	0.0013931652065366507
PCGF2	UBXN8	3.18988415484372e-38
SERF1A	RILPL1	0.0013970849104225636
EAF2	ZNF354B	0.0004206136509310454
BCAN	ZNF564	0.00010746279440354556
SESN3	ZNF589	0.0008111834758892655
RNF144B	CNNM3	1.7933885008755296e-38
ZNF648	PDXDC1	0.000754255976062268
MED15	GKAP1	0.0023165931925177574
CCNB3	PLA2G4B	4.872398838365248e-38
DGCR2	SAP18	7.01355654744244e-38
AQP6	NLRC5	6.812344054196728e-06
SCG5	UBE2M	2.9316775366909147e-38
SPATA31D1	WDR83OS	0.001070633763447404
PIM1	TIMM21	0.0005311249406076968
CRYGB	NPIPB12	0.00019130601140204817
CFAP157	PLAUR	0.0022130198776721954
PHC3	NCSTN	0.0018556989962235093
ESRP1	MBOAT2	0.0025740836281329393
CCR10	ZNF442	0.0019432064145803452
TBC1D19	TERF2	0.0016866379883140326
CDKN2AIP	NEUROG3	0.0007719728746451437
DDX51	ITIH2	0.0008558293338865042
PCYOX1	GADD45B	0.0010819516610354185
MUSTN1	CFD	0.002077503828331828
ACAD11	PRR32	0.0006955523858778179
CELF2	MPHOSPH8	0.001585311139933765
LARP4	HLA-A	9.732042963150889e-05
PNO1	RNF187	0.0028803572058677673
DENND6A	KIAA0930	0.001706127543002367
FAM174B	EARS2	2.5936395055449104e-39
CTDSPL2	FAM133B	0.0019227615557610989
ZNF20	NABP2	0.0017301220213994384
CCDC181	ZNF112	0.0017432079184800386
OR2L8	PXDN	2.8513464206653373e-38
KPNA1	GJD4	0.004148564767092466
AJAP1	RPRD2	5.668344213373145e-38
TDRD15	POLR2C	0.0035534785129129887
TSPAN18	LRRFIP2	1.3882591018545818e-38
BNC2	TMEM191C	4.8213117002513586e-39
TUBA1B	SLC9A6	0.0009923272300511599
FOXI1	TMC8	0.0004751468659378588
PROZ	HHEX	0.0022144445683807135
SOD2	ADAMTS8	4.1845185180694605e-38
RPL13	HIC2	0.0006947497604414821
KCNH3	VPS13B	3.088889570790343e-05
N4BP1	ZNF81	0.0022068184334784746
TEKT3	PTRH1	6.35721917531891e-38
AMELX	SEH1L	0.00042011155164800584
ZNF578	ANGEL2	0.002060507657006383
TBR1	TRO	3.1846446998856093e-38
CD2AP	PSAP	9.924033559406891e-39
INSL6	EDRF1	0.001679201377555728
ELANE	TMEM94	0.001989146927371621
NFU1	RAB40AL	9.926632968058214e-39
HS3ST3B1	NAV1	0.0014695015270262957
TUBA1B	ITGA8	0.0005112139624543488
STAT2	DYNC1H1	0.0008102611755020916
DCAF8L1	SCAF4	1.6536723177497166e-41
GFRA3	CCDC40	3.3721880754455924e-05
FAM72B	SOCS1	3.294411211193101e-38
ZCCHC9	ARHGAP28	0.00014851940795779228
DEFA6	PTRH1	4.203833735842021e-38
NPL	NFKBIE	0.003088168567046523
PPM1E	ZP1	0.001170228235423565
GNG4	ACTA1	0.0007854976574890316
PIGM	PSMB2	0.0015960419550538063
ACTL9	CCK	1.068417884150791e-37
PNPLA2	CCDC97	0.0005906809819862247
IFFO1	ZNF805	0.0026179617270827293
MARS2	RILPL1	3.28858965685291e-39
GRIA4	CCR10	0.0003625431563705206
CD47	MOSPD3	8.207713391212605e-39
SPC24	CA10	0.0002786058757919818
PCBP4	RSAD2	0.0015232270816341043
ZNF7	CATSPERB	0.0005303945508785546
GPX4	MAST1	6.723133992636576e-05
MRPL48	MTOR	0.00020405297982506454
PTPRD	NR2F2	0.0005720928311347961
FIS1	SYNC	0.0006770719191990793
RMC1	TRPV1	0.0011919436510652304
FOXN4	PPP1R2B	0.0003086828801315278
SIGLEC12	SLC6A14	0.0009774472564458847
ACTR1A	ZFP82	0.000648484390694648
HNRNPCL4	CA10	3.8298184876632484e-38
CRTAP	SFMBT2	0.0035011828877031803
RPS6KA6	CPNE6	9.531221439829096e-05
NLRC5	WDR18	0.0015397744718939066
SPAG6	TDO2	1.825222638868675e-38
CHRD	FBXL20	0.0005586971528828144
PDXDC1	STRIP1	0.0004633656644728035
KCNH4	MED8	0.0002564443275332451
HNRNPA1	CCDC85B	3.8236788385716557e-38
NXPH3	LAMTOR4	0.0023405274841934443
HBP1	PLXDC2	1.774051843236465e-38
SCAF1	CCDC92	0.0016400647582486272
FAXC	SMR3B	0.0007613258785568178
TRMT1	DRICH1	0.0004390499379951507
UBE2T	SPEM3	0.001197297591716051
POLR2H	ZNF112	6.202693509502727e-40
SV2B	MRPS35	1.256660500602756e-38
ST8SIA4	COMMD6	0.0019534637685865164
BAIAP2L2	NPBWR2	0.000624560285359621
RAD23B	IFFO2	0.0027875155210494995
CAMK2A	CDHR4	0.00017891477909870446
PIGM	OR9K2	0.0001988803705899045
SGPP2	ACOX2	0.0022247780580073595
TARDBP	ZNF549	0.0047186920419335365
GALR1	ADAMTS2	0.00017792513244785368
MTF1	PTRH1	0.0032799302134662867
HNRNPA0	VSTM2L	1.0622258264966325e-37
KDSR	EIF4E3	0.000963613681960851
COQ10B	RHPN2	4.305839015475003e-38
LCNL1	DNAH6	7.015917455095134e-39
FOXN4	NUP188	0.001510484958998859
NUP35	PTP4A1	0.0017340992344543338
RPL13	RRN3	0.0003339331306051463
ZNF320	STARD3	0.0006092000403441489
ZC3H18	TDRD15	0.00020846683764830232
EEF1A2	C1orf43	0.0002020060201175511
TMEM132E	SEMA5A	0.0007770457887090743
WDR54	SLC15A4	2.726926811576094e-40
ANKRD34C	ERICH5	0.0008354741730727255
PGAM5	GCC2	0.0008182256133295596
SCGB3A1	THAP10	3.409178676460075e-38
PIM1	MARCO	0.006599533837288618
LRRC32	MYO1G	8.498564658390321e-38
NOBOX	F12	0.0010240358533337712
OR4F6	BMP7	2.4134378479669034e-38
SLC6A17	DTNB	0.0006944781634956598
CTSF	CIT	0.0007033951114863157
SMAD5	ZNF20	5.781669182000943e-39
MMP19	MARCKSL1	0.005071857012808323
CBLN2	BPIFB6	0.0011312431888654828
IFIT2	C14orf180	0.0016340201254934072
PPM1E	CMTM1	0.00382970436476171
PHYH	GCNT7	4.053910743095912e-05
CTIF	CNOT11	0.0012928065843880177
ADAMTS2	PLK3	0.0020997824613004923
BTRC	ZFP82	0.0026104010175913572
LYSMD2	GP1BA	0.0008724543149583042
SRD5A1	ZNF652	0.0021763870026916265
ELF1	MRPS34	0.0034981074277311563
PSMB2	THAP10	0.0012668807758018374
MAP4K2	CSNK1G2	9.342909470433369e-05
KCNF1	GATM	0.002543787006288767
TMEM30A	ACAN	0.0006834618397988379
KRT82	SLC25A44	9.856134763356804e-38
LRRC41	ANKRD30B	0.000987789360806346
RBCK1	PRKCQ	9.131132645442587e-39
FBXO17	KY	0.00014564619050361216
ZBED6	PCDHGB3	0.00030231132404878736
OR6C1	STBD1	0.001944756368175149
DDX18	FBLN7	0.00655575655400753
TMTC2	PYGO1	3.9116614061640576e-05
MIA	PDIA2	0.002574878977611661
TOM1L1	MGST2	0.00338056986220181
MRM1	WIF1	0.0013617839431390166
PHC3	POLR2J3	0.0006649960414506495
C1orf43	CYP4F3	0.002361857332289219
PIBF1	GNG2	0.0019270476186648011
UBE2Z	CELSR2	6.511861283797771e-05
PLPP2	SUN2	0.0005789114511571825
SNAPC2	CST11	2.4017653120187705e-38
GFRA4	FBH1	0.00013366468192543834
CTDSPL2	DPY19L4	0.00012236478505656123
RPL39	CCDC40	0.0013023079372942448
PRAMEF4	TG	1.4168392846837186e-38
ADCY4	DOCK9	0.0008013298502191901
SMIM27	ZNF112	1.0082432133918776e-38
EMC6	SREBF2	0.0005315805319696665
TUBA1B	OPRM1	0.0026754920836538076
ITGA8	BTLA	0.0014568343758583069
SP9	WNT11	0.0013043639482930303
CUTC	SEC63	0.00022048951359465718
KCNF1	TMX1	0.00013861364277545363
ESRP1	GNAI3	0.0004953911411575973
AATF	OR10D3	0.0031788276974111795
RAD23B	ADCY4	0.0006503752083517611
P2RX2	DHX15	0.0001776088756741956
ADAM23	NPAS1	0.00030224715010263026
HEXA	IRF5	0.002330404007807374
FHL3	CEBPZOS	0.0007209479808807373
C10orf62	NDUFA5	0.001086596050299704
ELMO1	ODF2L	0.0014344161609187722
USP42	TUT1	0.002583824098110199
KLF15	SH3BP5L	0.0007410274120047688
ST8SIA5	CATSPERB	0.0005085068987682462
SELENOO	TPH1	1.1478486939390089e-38
MIIP	ZNF343	0.0020777368918061256
SLC13A1	LRRFIP2	4.888320952036293e-38
ZMYM2	CCDC40	0.0009584553190506995
SIGLEC12	GCGR	0.00132189120631665
PA2G4	CALCA	0.0033506143372505903
SPEM2	DSTYK	0.0008370684226974845
TBC1D7	UBE2T	0.0019839447923004627
PCDHA10	MMP13	0.0010671275667846203
KANTR	TMPRSS7	0.00047814345452934504
PTPRM	ERAS	1.894622365703901e-38
RPL4	SAP18	2.7601658914095715e-38
THY1	FBF1	2.360809281542256e-38
ZC3H18	WASHC1	0.004871312528848648
POLR2J3	REX1BD	0.001376813743263483
NANOS3	PIEZO1	0.0005221503670327365
PNMA1	RAD21L1	0.0016351693775504827
METTL17	ABCC1	0.004148123785853386
KRTAP5-2	TRHDE	3.7997412976846734e-39
RAB41	CHD1	0.0020115701481699944
ACSL4	CIT	4.24690124284458e-40
GLB1L3	KDR	0.0007942180964164436
TMEM132C	ASPHD2	0.0005681744078174233
SLC26A1	PCDHB16	7.909489067969844e-05
RABGAP1	STRIP1	0.00039203520282171667
TRPM6	TMEM59	0.0014707142254337668
NFIB	SBNO1	0.0018405071459710598
ESRP1	ARHGEF26	0.0005987322656437755
LARP4	YY2	0.0006135904113762081
SORBS3	CCDC69	0.000338691781507805
GFY	GP5	0.001101856236346066
EML6	AGA	0.0007948062266223133
GTPBP1	ABCC9	1.324218919762643e-05
ZMYM2	SHKBP1	0.003484619315713644
ATRN	FAM237A	0.0017359190387651324
CCZ1B	CYP51A1	0.0006350802723318338
PLEKHA2	C11orf86	2.1052763408593828e-38
RRBP1	HHEX	0.0047041671350598335
RREB1	IL10RB	0.00037510046968236566
MTX2	OGT	0.0033029273618012667
PEX14	TTLL3	6.451077933888882e-05
TBC1D7	NME4	0.0007224376895464957
CD72	SGPL1	0.000477601308375597
GRIA2	WIZ	0.0019009351963177323
LRRTM4	DDX5	4.1807725670146274e-38
FAXC	CPNE4	0.0012403654400259256
ANP32D	ABHD5	0.0014171345392242074
PRKAR2A	SSB	0.0023279853630810976
CDC23	TPO	0.0026544330175966024
HES1	ZNF320	0.0007039767224341631
EFEMP1	THSD1	6.158970194818864e-39
DDX18	AP5S1	0.0002802212256938219
POT1	POLR2C	0.0003307927690912038
SNTN	SLC9B1	0.0003466180933173746
PPP4R1	PCDHA2	0.007929051294922829
LSM10	SDF2	5.30784236616455e-05
P2RY10	UBXN8	5.769421553163051e-38
NXF2B	SMIM5	0.0010100516956299543
NFKBIB	CHCHD7	1.7211681003614644e-38
NCKAP5	IGSF23	0.0006799778784625232
CCDC117	UPK1A	1.4502345038636122e-05
AP5M1	THAP10	0.0006218371563591063
NLRP3	AAR2	5.073848384557813e-38
RREB1	SERPINA10	0.0003328386810608208
ZNF331	LRRC52	0.002323960652574897
ARHGEF26	RABL6	0.0023621704895049334
OR4K5	SNRNP40	0.0011778472689911723
INCENP	PLET1	0.0016749358037486672
SLX1A	EXOSC5	0.00021275227481964976
NEUROD4	NPAS1	0.0004618779930751771
ENPP2	RBFOX3	0.0009555508731864393
KRT23	OBSL1	1.435796750958337e-38
NCKAP5	PRSS21	0.004451835993677378
ZNF14	NME2	0.00018660568457562476
ESPNL	LARP6	0.0003248856228310615
AAR2	P4HTM	0.0006175150629132986
TFB2M	SPG11	0.003056600224226713
CEACAM16	GALNT1	0.002009888179600239
TUT7	ATXN7L1	0.0008684566710144281
ZNF578	LRRN4CL	0.0019663928542286158
DHX35	FBXO17	0.0013798008440062404
DTNA	GALNT1	0.0006995730218477547
NUDT5	CCDC195	0.0012079501757398248
IBSP	STXBP3	6.968917344082294e-38
RASGEF1B	SNX19	0.0024774810299277306
RGL3	AAR2	5.17551763281905e-38
INTU	SNAP23	0.0007432416896335781
MED29	OR1D2	0.004431189503520727
PCDH8	NXF2B	0.0007148284930735826
PPP4R1	LYSMD2	0.00019401295867282897
GUCY1A1	MOB1B	0.0019285414600744843
FAS	HMGXB4	0.001303160097450018
ELOA2	C1QL3	2.2971191452999218e-38
HGH1	PNRC1	0.0013517928309738636
TRIM46	FHL3	0.0015642013167962432
ZNF3	DCP2	0.0012661416549235582
CAMSAP3	TAS2R50	0.0005818899371661246
CCDC148	CFAP157	0.0010248655453324318
RAD23B	DNAJC8	0.0026901112869381905
NRGN	DYSF	5.105451588564037e-38
ZNF609	NANOS3	0.0021870089694857597
ZNF623	FRMPD4	1.0227937361260407e-39
BTRC	CDK10	0.00034069715184159577
SMS	CPNE9	0.0029132391791790724
ANXA1	NFKBIE	4.3520813042783363e-38
CCDC117	TOM1L1	0.0009340691613033414
RNF157	RNPC3	5.4182866733754054e-05
SPCS2	BMP7	6.220126783437699e-38
BRD1	MCTP2	0.0005669491947628558
DAPK2	PBX4	2.3378083685488287e-38
RPEL1	PSAP	0.00025005589122883976
ANKRD27	CCDC40	0.0007398612797260284
RARB	SYT2	0.0013448457466438413
ACAD11	ACTG2	0.0022314107045531273
ATRN	SUN5	1.3001291335967835e-05
NAMPT	MAML1	0.00040261191315948963
TMEM59	TMEM167A	0.003950356040149927
TTC22	EARS2	7.47988037014076e-39
RASGEF1B	NPY5R	0.0022789572831243277
RCC1L	IGFLR1	0.00232522189617157
CELF2	FAM193B	0.002409390639513731
DMC1	ATP2C2	0.00036710684071294963
CEBPZOS	ZFP28	0.0016208066372200847
FBXW5	SETDB1	0.0003049215010832995
ZNF14	RPL13	0.00018791109323501587
PNISR	THAP4	0.0002383907267358154
CNDP2	LARP4	0.0011695949360728264
CXCR1	GTPBP10	0.00019058195175603032
PLCE1	DIRAS1	0.0013811157550662756
SYNE2	MAP2K4	1.6759449759312346e-38
ACADVL	F8A2	0.0024799774400889874
RNASE8	P4HTM	0.0014067076845094562
CYSRT1	ZNF430	0.0009861007565632463
LYRM7	GJD4	2.0446299650114083e-38
GADD45GIP1	UPK3A	0.0010394117562100291
HPD	DIABLO	0.0011235082056373358
LSM14B	FOXI2	0.0010973808821290731
SOD2	NPL	8.407864213988433e-38
PLAUR	MCL1	5.316930037224665e-05
TMEM106C	RHPN2	0.002070049289613962
C12orf56	PATE3	3.366404416738078e-05
EXOSC5	ASB10	0.0028158111963421106
SLC38A9	PIGN	2.1250989448162727e-06
PPP1R14B	CRYBA4	0.0006615165038965642
ELF1	GUCY1A1	0.00021782619296573102
MNS1	RILPL1	5.365434492650221e-39
TMEM121B	MALT1	0.0007179395761340857
NCCRP1	VPS37A	0.00041635564411990345
KRT6A	P2RX2	0.00019823413458652794
MYT1L	EID3	0.0007645987789146602
TRRAP	AGA	2.7234159984035746e-38
HEXA	TMPRSS7	3.1909672543406487e-05
DPY19L4	HSBP1L1	0.000767789373639971
CAV1	ZNF598	0.0005958916153758764
ZBED6	NR0B1	0.0014162400038912892
TERB1	CST11	2.9994367634139555e-38
BRINP3	MARCKSL1	3.982554415080796e-38
CFD	KCNK4	0.0004289497446734458
ZXDB	GALNT16	7.035267705329303e-38
N4BP1	RAD51B	0.002244759351015091
TMPRSS7	HPD	0.0008095642551779747
TEX52	PTPRN2	1.4751124214525125e-38
MED4	PGM5	0.002146899001672864
RAB40AL	FAM241B	0.0018582482589408755
SEC22C	GJD4	2.0242606905339828e-38
CISD1	CCNT1	0.0011786288814619184
LCNL1	MCL1	3.8893523726603954e-38
PPM1E	ORC4	0.0006972739938646555
PTK2	KPNA6	5.0295236325730615e-39
PCDHA10	SIRT3	0.0020638746209442616
ANKRD34C	SEC22A	0.00019666888692881912
UBN1	SLC1A3	9.756820817554404e-39
ASH1L	GAA	0.0008767289109528065
ACYP2	PBX4	0.0008837859495542943
TNFSF4	IFT140	0.00012805064034182578
GPM6B	LRRC72	4.846615507141058e-38
ZNF598	PSAP	0.0008810442523099482
ZNF7	TIMP4	0.00016202781989704818
DNAJA4	OGDHL	0.0005365367978811264
GSDMC	MRE11	0.0013287041801959276
GID8	MYO15A	1.0717139623466373e-37
RINL	FBXO17	0.0001184384454973042
UBE2T	ZNF605	0.00010450276749907061
HEXA	XRCC4	0.004083266481757164
USP39	SPECC1	5.206371422406554e-38
RFT1	FAM234A	5.795790066625944e-38
EIF5B	VPS4A	0.000830133561976254
ATP6V0D2	COG6	0.0002786630648188293
SLC47A1	USF2	7.891625299211785e-38
ACSL4	PCDHA10	8.800137540378279e-39
CDKN2AIP	POLG	0.0014495747163891792
DAZAP2	AGA	4.1646169970194266e-39
C12orf56	MAP2K1	0.000701340613886714
TOM1L1	NPS	0.0013671104097738862
GRIA2	LYPD4	0.0005225337226875126
NFU1	EFNB1	4.0808356039149887e-38
MCTP2	RGR	0.0003910964587703347
ACSL4	HIBADH	1.249285606914861e-40
CRTAP	KCNH3	0.00026086997240781784
KANTR	SIT1	0.0006786870071664453
MRPL48	SOD1	0.00027660324121825397
SLC30A4	TECPR2	0.0014124559238553047
FRK	MRPL48	3.1689170864414133e-38
KCNF1	DENND1A	0.002259987872093916
ODAPH	AAGAB	7.521838048759573e-39
LRRN2	AHRR	0.003648315789178014
DRP2	SLC25A38	0.0018713491735979915
CLCN3	ING4	0.0002049706527031958
USO1	PCDHA10	1.4412989493785083e-38
EIF4G1	XAB2	0.0013677895767614245
PNISR	TLR4	0.0007459110347554088
NANOS1	PLEKHH2	0.001152598299086094
FAM237B	EFNB1	0.0016466844826936722
KIF21B	GPR22	3.300477712504856e-38
NLRP14	KANSL3	0.0018731072777882218
MDC1	TAAR2	1.2985281317822522e-37
ZNF182	NEO1	0.0009167165262624621
HLA-A	AAR2	0.0007892292342148721
IPO7	CRYBA4	0.0008884597336873412
BLOC1S1	NUCB1	9.081459417479201e-39
DNAJC24	SETD9	0.0009034503600560129
SYNE2	GPX4	1.6596998629641634e-38
DNAH3	PSMB4	3.714528338069081e-39
IL17RD	HSD17B3	2.1505892885211758e-38
NFU1	YTHDF3	1.2960088213511504e-38
IRAK1BP1	MRPL57	0.0010392455151304603
DENND1B	AMOTL2	0.0004397221200633794
ANTXR1	B3GALT2	0.0034122467041015625
CCNB1IP1	EARS2	5.813652137891e-38
PPP1R14B	OPRM1	0.0015588985988870263
KRTAP19-7	SYNJ2BP	0.0011935326037928462
RGS2	KIAA1614	0.00303782825358212
SCN3B	CTR9	0.0012740085367113352
ACAD11	N4BP1	0.0005391030572354794
SP9	KLHL5	0.0016821760218590498
TOM1L1	TRIM46	0.0004302198358345777
NUF2	MBD3L1	0.0007059905328787863
CFAP157	LIMS3	0.0003645681426860392
CHGB	HEATR5B	0.0004978679935447872
ZNF3	ADAMTS12	0.0038255550898611546
GSG1	ITGB7	2.2622518967807453e-38
EIF4G1	SLC51B	0.0024746607523411512
DDOST	MYO3A	0.0011248925002291799
NFU1	PRKCQ	1.1649179105329495e-38
SEC14L5	RGS22	0.0016825518105179071
CCDC71	ACOX1	0.0005040406831540167
GNG14	LAMTOR4	0.0033790459856390953
RBM11	MYO1G	0.0009502934408374131
GP1BA	GMPPA	0.004025732167065144
DDA1	FOXO3	0.00010173190094064921
DLG2	UBE2Q1	0.0015067333588376641
PLPBP	TRO	0.0015172217972576618
CRYBA2	C3orf20	2.67789453753029e-38
IL17RC	RIBC2	0.003904705634340644
SLA	PIBF1	0.0006423803861252964
MIP	FBXO3	0.0004688683256972581
PRAMEF33	PHOX2A	1.1865280348005347e-38
NFKBIB	PSAP	6.539865538197779e-39
PRPF3	RASGRF2	0.0015656915493309498
DNAH6	NIFK	0.0005126765463501215
CLCN5	MTOR	0.0005572034860961139
ZNF14	DDX19A	0.000465629855170846
PAGE4	WWC3	1.5974935616657025e-38
SCNN1D	ATP5PO	2.6583035442199505e-38
MAST1	WDR27	8.459169293928426e-06
MDC1	PA2G4	6.216740685828505e-38
SLA	RPEL1	0.0013859639875590801
PSAP	HNRNPF	0.0007171187899075449
FAAH	SVIL	0.000468109647044912
HEATR5B	DPF3	0.0014846769627183676
KRTAP19-5	PSMB2	0.000803277944214642
RCCD1	PPIL6	0.0005625410121865571
CWC25	GOLGA6D	0.0005638361326418817
ST6GALNAC1	TBX3	0.0007804962224327028
SCAF1	INPPL1	0.002852799603715539
DHX15	SNX3	0.0028310236521065235
ZNF813	FOXI2	0.0012399897677823901
RPL39	ELF1	0.0003779966209549457
ACYP2	CLEC11A	0.0010461817728355527
PTRH1	LAMC2	0.000928680005017668
PCDHA10	FSHR	0.0007601469988003373
PRPF3	BPY2	0.0017044951673597097
LRRC32	ZNF112	6.576612628606847e-38
MT1F	ZFP90	0.0016771199880167842
TNFRSF10D	FOXO3	0.0007652154890820384
CRYAB	CALCA	0.0008732016431167722
FEM1B	TRIML2	6.47208362352103e-05
TMTC2	ITK	0.0004609042371157557
GCNT7	SMR3B	0.0026690398808568716
PSMA7	CPLANE1	0.0006428929627873003
RASGEF1B	MFSD8	0.00011550876661203802
C1orf43	IPP	0.00022859970340505242
C13orf46	LRRC30	1.886257034261421e-38
TSPAN10	CKAP2	0.002288658171892166
HLA-DPA1	WDFY4	0.000301118241623044
MYCBPAP	GCC2	0.000828673830255866
ADAMTS8	GSDMA	0.001160362851805985
HEXA	HSF4	0.00131623272318393
IFITM3	TBCC	2.2044256340922245e-38
DNAJA2	WBP4	0.0020996397361159325
CCDC148	DCAF12	0.0015315330820158124
RINL	SPSB4	0.0011519764084368944
OSCP1	GLRA2	0.0009681991068646312
STAT2	MAML1	0.0013314831303432584
DLEC1	IPP	0.0007468618568964303
AP4S1	DDA1	0.00010858476161956787
RNF17	SLC34A1	0.0006054238183423877
PHKB	KPNA6	3.117192077266563e-38
FBN1	RPEL1	0.001459784689359367
NUF2	MTERF1	7.26385333109647e-05
C11orf16	MYO1G	0.00032437965273857117
RFPL4AL1	BSDC1	0.002150390762835741
CCZ1B	IP6K3	0.0008399172220379114
CAMSAP3	MUC7	5.661514933308354e-06
NXPH2	MAP4K2	2.661800064148134e-38
CCDC117	PPTC7	0.000978212570771575
RGS9BP	CHRNA9	0.00030051267822273076
MED15	ABCC6	0.001104630995541811
CT45A10	ECSCR	0.002366766333580017
TTC13	ELANE	0.0004887842223979533
GPR156	IPO7	0.0007964657852426171
RPL13	SORBS3	0.00027333793696016073
ZBED6	PIK3R3	0.0013522864319384098
TBL2	PREX1	3.776889202588157e-38
RAPGEF1	C11orf16	0.002625285182148218
ZNF648	APLN	0.0006503079202957451
CELF2	CXADR	0.002800729824230075
GLDC	XRCC3	0.000402536999899894
DCP1A	MMP24OS	0.0009994369465857744
CCDC40	RPL10L	0.0018162523629143834
CAMSAP1	CALCA	0.0020611011423170567
KLHDC1	PROSER2	0.0007296418189071119
TRPM6	TENT4B	0.0042264447547495365
TENT4B	PZP	0.0008717927266843617
TCP10L	GAA	0.0017456893110647798
PPP1R14B	PSMD13	0.0008951466879807413
ONECUT1	CALCA	2.0881967546568062e-39
PPFIBP2	OR2AE1	0.00375820673070848
DENND1A	MIA3	0.0008342522196471691
SCAF1	SLC16A9	1.3550905350712128e-05
SOX17	DOCK9	0.0005285092047415674
SIGMAR1	TRAIP	0.0001625049189897254
ADCY4	PSMA8	0.0001203091160277836
SEC11C	ACTA1	8.216088952133874e-39
MSRB3	PGM5	0.0006148524698801339
RPN2	CCL26	0.00014483844279311597
UBXN8	ADCY10	0.003613172098994255
RABAC1	UBLCP1	6.016731674457266e-38
LIMS3	TMEM94	0.00041119512752629817
DEPDC7	PATE3	1.9475666446725605e-39
NTF4	SH3PXD2B	0.00026056799106299877
TAS2R46	NOP14	0.0007045733509585261
RARB	SCAF1	0.0008031990728341043
SORBS3	CKMT2	0.0009278824436478317
SOD2	DNAJA2	3.377136305515131e-38
CLCN3	YEATS4	0.00036301492946222425
DGKH	ZNF7	0.003174989251419902
PIM1	SPATA2L	0.0019804672338068485
FUZ	HINFP	7.355641248293721e-39
ACTA1	PRKCQ	0.0002455051871947944
TUBGCP3	ULBP2	0.00011236014688620344
STARD3	SLC7A6	0.0011046865256503224
SLC38A9	CREG2	3.478896542219445e-05
MRPL45	HAX1	0.0018306180136278272
DNAJC24	NTHL1	0.003229585476219654
STON1-GTF2A1L	TPSD1	1.5335488094924003e-39
HPRT1	GALNS	2.5244091956940214e-38
TMEM132E	DSCAM	0.001369007397443056
WBP4	EYA4	0.0028662618715316057
C5orf15	TRIM29	0.00012112982949474826
DMC1	TMEM216	0.0006060522864572704
ZNF451	PRPF18	0.0002999845310114324
DNAJC5	ZNF205	0.0004787266079802066
LPP	ADCY4	0.0009998651221394539
TNFRSF10A	WDR46	0.002264154376462102
LHX8	MAP2K1	1.9844754449244119e-38
GRIA4	IRX2	0.0005497359088622034
SYCP1	ATP5F1D	3.197612876393857e-38
TMEM185A	SAP18	0.0030519412830471992
ST8SIA5	DHX38	0.00016060737834777683
C9orf72	LARP4	0.0004679490812122822
ARHGEF26	NAMPT	0.0010359120788052678
NAMPT	ZFP14	0.0004331099917180836
RNF17	GET4	0.0013199520763009787
ATP2C2	EIF5A	0.00038387294625863433
GSTM3	MAIP1	8.005920244613662e-05
ZFP82	NR1D2	0.0014643447939306498
PIGM	CREG2	0.001255124225281179
VDAC3	PRMT9	0.0016773926327005029
GADD45GIP1	CSDE1	0.001515196287073195
COL12A1	MRPS35	1.9114826486968107e-38
CWC25	RAD51	0.00014613526582252234
SMIM31	RAB11FIP1	0.00010506677790544927
DAPK2	ERAS	8.350630420290629e-39
CRIM1	LIN28B	2.8934358213397975e-38
CBLN2	SRGAP1	0.0021510599181056023
GRIA4	SEC14L5	0.0010836650617420673
MISP	ZNF778	0.0011535666417330503
NR1I3	ADCY10	2.3647853258049314e-38
PDHB	UBXN8	3.3016281785440666e-38
WDR27	RNF167	0.0008676242432557046
HEATR5B	SHOX2	0.001282160053960979
GUCY1A1	NXF1	0.0011423954274505377
CGA	JOSD1	0.003065877826884389
PIBF1	DUSP11	0.0007973725441843271
GPAT4	KPNA6	3.713986876342466e-38
IL36RN	AGPS	1.2307139181074712e-38
EXOSC6	PIK3R1	0.0008677767473272979
NFKBIE	VPS50	0.00037349865306168795
MYADM	RHPN2	1.0512133301511659e-38
DCTN1	PARP8	7.0321136627458e-39
SIT1	TIMP4	0.0018611911218613386
UTP15	NIFK	1.1062456839615159e-38
RASGEF1B	SPATA2L	0.0012484125327318907
TRIM36	TACR1	0.00038569161552004516
TOR1AIP1	INTS3	0.0008157911943271756
MRE11	DNER	0.0005851000314578414
ZNF229	ATP6V0D2	0.00027510354993864894
PDLIM1	SMUG1	0.0004908426781184971
MFSD5	DARS2	1.93536413764522e-38
PLOD3	TNFRSF10D	9.878678853050861e-38
WWC3	RILPL1	0.0007555760676041245
METTL17	MT4	0.008205902762711048
ADAMTS2	PPP1R17	0.0014993210788816214
RBM7	KLF1	5.674105792139063e-38
RC3H1	IRF7	0.003605774138122797
TRIP4	KIF27	6.93584734108299e-05
GPR176	IGFLR1	0.0011934764916077256
MBD2	TSPYL1	0.0001438355538994074
RPL39	GLG1	0.0020430288277566433
FOXO3	DNAJA2	0.0010593688348308206
RBFOX3	DIRAS1	2.8797792765544727e-05
CTDSPL2	DGKH	0.000448841747129336
ADAM10	PARP8	2.840432267446097e-38
TMEM62	SEC16B	0.0013233671197667718
KAT2B	SLC22A9	0.0011223067995160818
STAC	CLIP4	0.0005891960463486612
DOK1	USP29	4.595167047227733e-05
LYZL1	MRPS35	0.0009926988277584314
MYL2	MUSTN1	0.004282625392079353
TUBA1B	CDC23	0.0009733156766742468
WIPI2	ADAMTS8	3.869978580612026e-39
RABEP2	ACTA1	0.0011434247717261314
CGN	MTOR	7.08239085034731e-39
LIN28B	STBD1	0.0013144189724698663
FAM210A	EIF4G1	0.0009709190344437957
TMEM267	TNFRSF17	0.001552808447740972
STOX1	CNRIP1	0.0030684859957545996
RCAN3	CPA5	0.0016174461925402284
TMEM30A	PSMD13	0.0006252461462281644
DBNL	SLC22A9	0.001822495018132031
CYSTM1	NRIP1	0.0006985872751101851
RELL2	GAA	0.0010563925607129931
BTN2A1	CEBPZOS	1.1836629710160196e-05
TMEM92	WRNIP1	0.003190835705026984
HES1	WASF1	0.0013419721508398652
RCC1L	GPR22	0.0013240865664556623
LPP	CELF2	0.0015372486086562276
ENTPD5	TERT	3.998280907486221e-38
DGKH	METTL17	0.0015673342859372497
SOD2	TUSC2	1.604369593100298e-38
RMND1	ZNF182	0.002144141122698784
TNFRSF25	ZNF318	0.0024329968728125095
ZXDB	DDX5	8.493240845264658e-38
RAC3	PBX3	0.0009870689827948809
PSMD5	BRIP1	0.0004929207498207688
NRSN1	SPECC1	0.003454704536125064
YOD1	RBM11	5.107903860876606e-38
FAM163A	B3GNT9	0.0001989349111681804
TBC1D25	NUCB1	0.0006194221205078065
FAM236A	LCA5	0.0015067077474668622
UEVLD	FOXO3	2.3412782638061898e-38
SH3BGRL3	GJD4	0.0015548806404694915
PPP4R1	ENTPD2	0.007039233576506376
GPR160	ZNF629	0.002451025415211916
PCNX1	TMEM179B	0.000705887854564935
PNISR	SLC8A1	0.0016281871357932687
SLC30A5	STRIP1	0.0004993855836801231
ASB4	RHBDF2	0.0010479993652552366
IFIT1B	CCDC191	0.0004575511266011745
ADAMTS2	ULBP2	0.0007055246387608349
GNG14	HELT	0.002332819625735283
ZNF626	LAMTOR5	3.238560779339278e-38
VCY1B	FBXO3	6.63456528841685e-39
CUTC	CAMK1D	0.0001538126089144498
CDC23	TERF2	0.0004994159680791199
METTL17	FRMPD4	0.00728064076974988
MNS1	BAX	6.27153089526422e-39
IL9R	CEBPZOS	0.0014753314899280667
TP53AIP1	RP2	9.331183415508062e-39
SLC25A44	NDUFA5	0.000300041981972754
RNF139	CPLANE1	0.0008080438710749149
USP24	IBTK	0.0005036549409851432
ENKUR	DMGDH	0.0005707460222765803
MBD2	OR6B3	0.0005085606826469302
KNTC1	KMO	0.0016336508560925722
GPR37L1	ZCCHC9	0.001374993589706719
CSDE1	SLC6A17	0.0015036880504339933
PTPRD	CA11	0.00013655194197781384
BNC1	CDC42BPG	0.001763495267368853
MRPL57	NRAS	0.0030800173990428448
FOXI2	KHDC1L	0.0001911546423798427
RINL	ANGPTL1	0.00029243703465908766
EFNA3	CHD1	0.0008996694232337177
TFF3	KPNA6	0.001802162267267704
SDC4	MYO15A	0.0004277663247194141
FIS1	RNF157	0.0007329242653213441
TRAF3IP3	STRIP1	2.569631339215326e-38
ADRB3	PGD	2.6796912824212474e-38
RGS19	SOD1	1.3198454687487013e-38
CISD3	GRM8	0.00019917613826692104
SHANK3	FGF7	0.0022068123798817396
PARP8	PDIA2	0.0009658384369686246
CCDC174	RAB34	2.1268717514930925e-38
ZNF578	REEP1	0.0006162571953609586
DVL2	IMPACT	5.675261022593052e-38
KCNH4	NUF2	0.0007150330347940326
CDH13	TMEM191C	0.0003638254711404443
NFIB	RICTOR	0.00233618076890707
MOS	RCC1	0.00019792943203356117
TLX2	KCNK4	0.0010522548109292984
EGR1	ZNF585A	0.00115085463039577
NLRC5	DPRX	0.0018491613445803523
STRA8	KPNA6	0.0018819746328517795
NCCRP1	KCTD19	6.910480442456901e-05
NRDC	SNRPD3	0.00012771437468472868
IPMK	BRD1	0.0035064108669757843
CFD	CALU	0.0016937595792114735
FAM241B	GNG14	0.0014540734700858593
RAD51AP2	PREX2	0.0003026200574822724
GBX2	IQCJ-SCHIP1	0.0024697526823729277
COMMD9	COX7C	3.105971600203021e-38
MCTP2	MSRB2	0.0006273072212934494
DNAJA2	RPL36A-HNRNPH2	0.0005916818045079708
MARK3	ZHX3	1.86412786904265e-38
CORO6	PA2G4	7.607282896060497e-05
NPVF	RNF185	2.981254915839341e-38
GP1BA	NPBWR2	0.0002871766628231853
FGF1	KPNA6	4.767466806759677e-38
FAM163A	GAS1	0.001521037775091827
EYS	ARHGEF25	0.0007517071790061891
SSX5	IRF5	0.0033127209171652794
CELF2	DTNB	0.0024991726968437433
DLEC1	GSDMD	0.002012775279581547
FCER2	CHRD	0.0005300780758261681
EVX1	PDIA2	0.00033649825491011143
CAMK1D	ZNF326	0.002554369391873479
SLX4	TIGD6	0.0016196956858038902
YOD1	ZNF598	4.793069650741663e-38
JPT1	MRPL47	0.0009807638125494123
CPHXL	CELF3	0.0005528128822334111
PDHB	TUT1	1.1536685667210428e-38
HDAC4	RPRD2	4.372749615848049e-38
RNF185	TFAM	0.0024824917782098055
CRYBA1	KANSL3	0.0021120829042047262
RPL13A	BTD	0.0012978804297745228
GPX4	HEXA	0.0008759206393733621
SPO11	OR6C6	0.001217033714056015
SLC6A14	ECE2	0.0027030897326767445
ZNF560	XKR9	2.9043090566438795e-38
RNF212B	AP4S1	5.312370122403169e-38
ALKBH2	MDH1B	0.0005026895669288933
DMC1	PGAM5	0.0007537704077549279
NAMPT	SEMA5B	0.003159463871270418
SNX11	IQCJ-SCHIP1	0.0016061763744801283
GAPVD1	CCNT1	6.409959314623848e-05
PDIA5	TMEM191C	1.2375329166945687e-39
SAGE1	SESN3	2.3317811035940747e-38
CYS1	GGT1	0.0004609432362485677
NFU1	MSL1	2.0398875506185938e-38
ZNF680	DPF3	0.0007244014414027333
CIT	TMX1	0.000821452762465924
CBY3	C4B	0.0006507301004603505
BRWD1	ZNF589	2.446338093831707e-38
SPECC1	ADCY10	0.0002583570603746921
YEATS4	SH3D19	0.00025278574321419
ASL	ATXN7L1	0.00010552236926741898
SPOPL	SDHC	0.00042168612708337605
BIRC5	NUDT14	0.0011471060570329428
ACADVL	BDKRB2	0.0023692259564995766
TMEM214	RPS29	0.0003769085160456598
TAAR2	MYO1G	0.002042223699390888
INO80B	CMC2	0.001408034237101674
ACAD11	IARS2	0.00033962036832235754
SOX17	PTP4A2	0.00015186055679805577
WDR75	SPO11	0.00040426102350465953
BRPF1	TSPAN10	0.00016126848640851676
MAP3K19	S1PR3	0.00025557627668604255
SLC16A9	SAMD9L	1.3826212125422899e-05
PNO1	ATF2	0.0027288710698485374
TUBA1B	IARS2	0.0014631219673901796
RPL13A	PDLIM1	0.0019394841510802507
FN3KRP	USP42	3.5552220024120073e-38
KRTAP19-5	KLF8	0.000615003053098917
CLUH	TMEM191C	5.097521920814116e-38
VDAC3	FBH1	0.0035847979597747326
AHCYL2	RIBC2	3.677868128164801e-38
GXYLT1	OR2AE1	0.0013130268780514598
NME5	DDA1	0.002522907219827175
IL21R	AGPS	7.318400340305825e-39
TOM1L1	VWA5B2	0.002962525235489011
NEO1	RBBP4	0.0003889046492986381
NANP	FOXO3	1.8291605678131207e-38
NUDT5	AMDHD2	0.000773244013544172
TTC29	FICD	0.0017997375689446926
MYCT1	PPP2R3C	0.0015623406507074833
NLRP1	RILPL1	8.139890545539284e-39
PSAP	GRIA4	0.0006779971881769598
MT1F	CCDC40	0.0005285306833684444
OSCAR	KLF12	0.0017712421249598265
RNF157	RLN2	0.0019200061215087771
SCGB1D4	DCAF5	0.0008039718959480524
THAP12	CNRIP1	0.001312330481596291
FRS2	THTPA	0.0007287467597052455
HIPK3	GPX4	3.5185587096511057e-38
CYP51A1	TSPAN10	6.619031046284363e-05
SCAF1	GPR156	0.000851339369546622
PDIA5	RBM11	2.307706655847128e-38
REX1BD	EHMT1	0.006400627084076405
CBY3	MYBL2	0.0003259546647313982
ABCC9	UBAP2L	0.0016369057120755315
VPS52	SPECC1	0.0055967941880226135
CHRD	INTS5	0.0016956323524937034
CLCN4	C11orf16	2.4918248025030764e-38
CPS1	ACADVL	0.0007125155534595251
DNAJC8	CARD16	0.001228717970661819
GPR37L1	SMS	0.0007066171383485198
CEBPZOS	DSTYK	0.0014536652015522122
NFKBIE	SLC1A3	0.0012434747768566012
SPATA31E1	RHPN2	0.0005938794347457588
UBE2Q1	NANOG	0.0017822294030338526
CDK5RAP2	ADAM22	0.000783476629294455
SIRPD	GALNT16	3.487268555721811e-39
PODXL	GRM3	0.00019295977836009115
CAMSAP3	PALD1	0.0014531485503539443
PRR5-ARHGAP8	TPSD1	2.1545462751247362e-38
JPT1	WFS1	0.002657315693795681
ZBTB39	WDR18	0.0019320202991366386
SMG5	DDA1	2.211592995477553e-38
RNF139	PLA2R1	0.0025663638953119516
MSRB3	TOX4	0.0007166604627855122
MS4A13	LRRFIP2	9.157146350134313e-39
LRRC30	ACOX2	0.0022561331279575825
NFKBIE	GALNT1	0.0003952489059884101
KREMEN2	PHOX2A	0.0021294504404067993
PODXL	TMC8	0.0015317538054659963
CHRD	SORBS3	7.699296838836744e-05
NANOS1	ANKRD27	0.0007438657339662313
ADCY4	ZBTB39	0.000206487049581483
SLC38A9	RPL35A	0.0009479947621002793
BRD8	ZNF782	0.00012432648509275168
UCKL1	TAAR2	5.462529902723902e-38
ANP32D	FIP1L1	0.0008722862112335861
CEP85	ZNF778	0.0010250639170408249
STOM	ELAVL4	2.5664697296201165e-39
PNISR	EHD4	3.820536676357733e-06
C3	PXDN	1.7875013657672082e-38
ZBTB34	EMCN	0.0005878854426555336
SMCR8	ZNF286A	0.0007015136070549488
GDPD5	NFKBIE	6.586938516730764e-38
VSTM5	PDXDC1	1.0307250854341192e-39
TMEM214	ASMT	0.0008587373304180801
ZNF619	UTP4	0.0004085551481693983
TTC23	ZNF580	0.001362189999781549
CD300LF	DYRK1B	0.00033228370011784136
UBE2M	SNED1	0.001557250041514635
PCDHA2	DTNA	0.0027311700396239758
B3GALT4	ZFP82	0.003747158218175173
ADCY4	SPO11	0.0013122411910444498
CCR10	ABCC6	0.0034206584095954895
RINL	METTL4	0.0007936470792628825
KDM5A	ITGB3BP	0.0013674501096829772
NOVA1	TRPC3	8.72012969921343e-05
SLC14A1	IPP	0.0014615334803238511
SERPINF2	ZNF609	5.173285644625073e-40
TRPM6	MSL1	0.002973137889057398
GDPD5	PRKCQ	2.1671917325966498e-38
KCNK4	CKAP2	0.0009201334323734045
RNF146	ULK1	2.2329215988836554e-38
MRPL45	NPHP3	0.0015702811069786549
ZNF14	CCDC146	0.00047196727246046066
TRNT1	PPP1CB	0.0027504891622811556
GUCA1A	ZNF512	0.0005954626831226051
ZNF598	FOXO3	0.0007679337286390364
RAB40AL	PPDPF	0.0012989687966182828
NCBP2L	DEUP1	0.0005820040823891759
SEC14L1	OR6C75	0.004232902079820633
CXCR1	SLC6A17	0.002334548393264413
NANOS1	CDH17	0.001501554506830871
ACAD9	SPEM3	0.0008934444049373269
PLXNA3	RBM3	9.502105058345478e-06
GLDC	CTSG	0.002337799873203039
PEAR1	C8G	4.183764619495654e-38
ABCA9	CDK5	0.0013820671010762453
CCDC40	MFSD8	0.0010736557887867093
FMN1	RAD51AP2	0.0002926528104580939
SLC16A9	ZFP82	0.002059539780020714
FOXI1	CALU	0.00011397650087019429
LPP	ST8SIA5	2.116479845426511e-05
TAS2R7	KCNK1	0.0006635723984800279
HRH2	RPL5	0.001129078445956111
BCL9L	ECE2	5.358786732735464e-39
FAM24A	MGAT2	0.0004109287401661277
ANP32D	AP3M2	0.000969273445662111
ZDHHC14	SDF4	8.813856252344019e-39
HEPN1	TMEM169	0.00145143608096987
GCNT7	ARHGAP23	0.004206504672765732
OR2AE1	SAP18	0.0017309637041762471
HMGXB4	HSBP1L1	0.002231916645541787
RAB40AL	CTNNBIP1	7.988102152012289e-05
PRKCQ	NR1D2	0.0010134318144991994
HSD17B13	C10orf62	1.1269009074035715e-37
ANKRD18A	RPL29	1.9982530114256535e-38
ADARB2	NME5	4.6350578346059327e-38
PRKCQ	PODXL	0.0013206484727561474
ZFP82	GCA	0.0006218523485586047
PPTC7	MT4	0.0075663416646420956
SMIM35	RHOT1	0.0007866172818467021
PCDHA7	ICAM5	1.344548118597205e-38
EXOSC5	TNFSF12	0.0006467275670729578
SMIM27	STXBP3	3.272240707669632e-38
TTLL3	ZNF580	0.0002777925110422075
GSTM3	RNF167	0.00015739587252028286
LPP	FBXW5	0.0011978554539382458
LYSMD2	NDUFS2	0.002848111791536212
PTCHD4	RILPL1	2.03232250072909e-38
GSDMA	ABRACL	0.0036840199027210474
FANCA	ULBP2	0.0018434557132422924
C2orf80	ATP9B	5.03557780245833e-38
MOS	LRP8	0.00032200285932049155
BRPF1	ESRP1	0.0010008258977904916
PLBD2	CCNK	0.00044444415834732354
PROZ	CSPG4	0.0018566475482657552
RELL2	NAA38	0.003636173903942108
MCM10	VSTM2L	2.2567379274534735e-39
GRAPL	THPO	0.0021451227366924286
PRKAR2A	TMEM163	0.0008293230785056949
VSIG8	RCC1L	3.4850985049199577e-38
FIS1	EYA4	0.002848241711035371
MELTF	THAP12	0.0011468654265627265
WDFY4	ZNF318	0.004081678111106157
PSMF1	ENTPD2	1.5508746038351588e-38
WNT8A	CRYGS	0.0004833875282201916
MORN4	HSD17B3	3.227714448965711e-38
PROX1	VPS52	0.0016708821058273315
TMEM214	SHISA2	0.00021735666086897254
HSBP1	IFT52	0.00023818621411919594
ADCY4	PTPN13	0.0014352276921272278
CISD3	ASB16	4.2169314838247374e-05
DNAJA4	CDK5RAP1	0.000599290884565562
IFNAR1	TERT	0.0012208473635837436
PPFIBP2	SSRP1	0.0010354042751714587
TAS2R46	ELAVL2	0.0034088646061718464
AP5S1	TNNC1	0.00011060819088015705
NXPH3	REX1BD	0.0014306108932942152
ITGA8	CES5A	0.0007840611506253481
INTU	ZNF345	8.47033443278633e-05
ELAVL4	AMOTL2	6.687118002446368e-05
WDCP	RAB7A	0.0005477139493450522
SDF4	RPRD2	0.0009715623455122113
SAP18	GPX4	0.0010177361546084285
DPEP2	CDC42BPG	0.0011716659646481276
PEX14	TMEM132E	0.0016505890525877476
ADCY1	IGFLR1	1.4522851293388148e-38
RNF185	PA2G4	0.0014720524195581675
ZSWIM9	C17orf113	0.0020689961966127157
DLEC1	IFIT1B	0.0013446516823023558
ZNF14	ASH2L	0.0011120219714939594
OR2T29	YY2	4.1855481921810464e-39
NEK5	GPRC6A	4.944109446497992e-38
COPG2	C5orf58	4.7052665763658297e-07
TADA2B	KRTAP19-6	4.426992758363291e-38
SLC47A1	GPX4	1.7791340725068783e-38
DDX11	STRIP1	0.0005275014555081725
ATP13A1	AMFR	0.0019201812101528049
TBX5	GJA3	3.7369518395280465e-05
TUBA4B	FBXO3	3.8138024869950944e-38
WIPI2	GUCY1A1	3.5175506155358704e-39
LRRC57	ANAPC7	0.00044795044232159853
CFAP97D1	WDFY4	5.516828241525218e-05
NPAS1	NANOS3	0.0009668052080087364
CSDE1	CNRIP1	0.003602424403652549
ACTR5	GPX4	4.863468643511799e-38
HLA-DPA1	CNTROB	0.0005671980907209218
ZNF576	PLXND1	0.0014004644472151995
EXO5	USF2	1.9965668289835314e-38
UQCRQ	MAP2K1	0.0020895334891974926
CBLN2	ADCK5	0.0018816759111359715
AMY1C	TSPYL1	7.988177566000693e-39
GFRA3	POTEB2	0.0009138670866377652
PIM1	GCNT7	0.0006977402372285724
ERICH2	SLC12A2	0.0008485387079417706
NPHS2	TRPC3	9.06442243074994e-39
CIRBP	FAM236A	0.0005497520905919373
DTNA	C11orf86	0.0009597340249456465
PEX14	GP1BA	0.0004181030672043562
PSMA8	LRRC72	0.0009345770231448114
TLR4	METTL4	7.351350359385833e-05
C5orf15	SRP68	0.0015814851503819227
TFEC	FRMD8	0.000412154127843678
PRIM1	CCDC97	0.0010778511641547084
GADD45GIP1	FBXL2	0.0010849357349798083
LRRC52	KCNH4	0.000905320979654789
MRPL47	RNF167	0.0005431640311144292
MYL12A	EIF3F	0.001873914385214448
ACOXL	TRAIP	0.00018779083620756865
CRIP2	RNF185	8.240135514041381e-38
PODXL2	C1orf43	0.0011488175950944424
FOXN4	SMN1	0.00010987367568304762
CIT	ATF6	0.0006766968872398138
CCDC117	BPIFB2	0.0007783413748256862
ZFP14	GCA	1.8246098989038728e-05
UBL4B	CCDC181	5.239671318593383e-38
ACAD11	ITGA8	0.0020055598579347134
TLR4	CD99	0.0016802286263555288
FAS	ADAMTS2	0.00013786429190076888
RCOR1	RAB7A	1.8565347931838596e-38
ZNF112	MTOR	0.0018832781352102757
ING4	DLG2	0.000580359366722405
CHRNA5	SLC6A17	1.274322186187413e-38
TFEC	PSMA8	0.0021927410271018744
OXCT1	OR6B3	0.0011523023713380098
PNPLA6	ZNF589	0.001247111358679831
TMEM238L	MIA3	0.0012222782243043184
GRIP1	ACOXL	0.0001902458752738312
ZBTB12	SLCO2A1	0.0016215529758483171
C2CD6	ALG5	0.0030606603249907494
MT1F	SEC63	0.00019682254060171545
EIF5AL1	MRPS35	0.002205200493335724
KATNB1	FOXO3	1.1947235288691384e-38
AP5S1	PAK2	0.0008541848510503769
UBE2D4	SORBS1	0.00010647439194144681
PARP6	MRPS23	2.6232579104062655e-38
ZMIZ2	AGA	4.231015562933608e-38
KCNA7	HLA-DPA1	0.0017169109778478742
CWC15	DTNA	2.694907141666272e-39
RDH11	SLAIN2	0.0027403607964515686
SMS	EIF1AD	0.0006023924215696752
CRTAP	CFAP97D1	0.0005743803922086954
TPSG1	MCTP2	0.00047401839401572943
EXOSC5	DGAT2	0.00014021187962498516
FMO3	TRPC3	6.580567653392557e-40
FOXD4L3	NIFK	3.2205285904406535e-38
ZNF112	TNFRSF10D	0.009254458360373974
ERICH2	PSMD4	0.0015215643215924501
FAXC	TMEM178A	0.00028703422867693007
FCER1G	SFTPD	0.00030502272420562804
NCKAP5	BPIFB2	0.0019799470901489258
LRRC10B	FOXI2	6.473617751998359e-38
CRYBB1	RECQL4	5.885178895665224e-39
BMP7	SPECC1	0.002856364706531167
CRYGC	WLS	0.0043498920276761055
DNAJC8	CCDC85B	0.003926652017980814
CPS1	CSDE1	0.0004085770051460713
LPP	CAMK1D	0.002621900523081422
LY6L	VPS13B	0.001975534250959754
SEC14L5	LRRC57	0.0005130860954523087
TMEM30A	SPO11	0.0008979602134786546
GFY	NXPH3	0.0006748863379471004
TERT	NOVA1	0.0004974320181645453
EIF1B	ATP9B	4.814992124436947e-38
RAB40AL	CRYBA4	0.0013603385305032134
ZNF648	CLASRP	0.00025721342535689473
SOD2	CAMK1D	4.383030382161414e-39
PARP8	CYP7A1	9.172740101348609e-05
DHX38	MFN2	0.0001900767965707928
MYT1L	ST3GAL2	0.0012797360541298985
EXOC6B	CDK5	8.761846219061525e-38
CORO1A	AFTPH	0.00014809447748120874
FAM216A	ALG9	0.0003715313505381346
NRDC	FAXC	0.00015017461555544287
DGCR2	SLC1A3	7.716052130461443e-38
ST6GALNAC1	RABL6	0.0006298015941865742
IL22	NUTF2	0.0005509747425094247
PLPP2	DPYSL4	0.0010567802237346768
UBTD1	BAX	1.441280732498472e-38
DOK1	MCTP2	0.0009908487554639578
SLN	ATP9B	0.0048432983458042145
IPP	FOXI2	0.0007312101661227643
PRR32	CCDC158	0.0011178945424035192
DHX15	UBXN8	0.00605759397149086
LOX	PBX4	4.510407011270076e-39
AP5S1	SPG11	0.000230248857405968
DDA1	GPX4	0.000179421782377176
CIB1	C9orf153	0.0016918097389861941
GSG1	NPAS1	6.756123726301635e-39
SCAF1	FBXW9	0.0001956932683242485
ERLEC1	DNAH6	0.0003325004654470831
SYNE1	KPNA6	5.585579602434421e-38
TARDBP	SLC22A15	0.0001410976838087663
RBFOX3	BOK	0.0008757364703342319
TBC1D7	PRKAR2A	0.0008478961535729468
TNNC2	C10orf62	1.0548246164235774e-37
MYO1G	ADCY10	0.001903012627735734
FBXL2	ERICH5	0.0013907412067055702
FFAR4	PSAP	1.2378846426091142e-39
COX7C	PTRH1	0.0006226982804946601
FOXRED1	MAP2K1	9.572716824012945e-39
POTEC	ZMYND11	0.00041661292198114097
ZBTB34	TMC8	0.00018110127712134272
ZNF648	TBATA	0.0008976086392067373
CAMK2N2	MEGF10	4.1352225196526706e-38
DNAH5	RFC1	1.1674871912672891e-38
NPBWR2	ITGA2B	0.0010901213390752673
SIGLEC12	PNPLA2	0.0014771558344364166
GUCY1A1	POU3F1	0.0002827348653227091
SELENOS	OR3A3	0.002126316772773862
CLEC11A	DDX5	0.0003956368600483984
HLA-DRB5	ACOX1	1.3128909646001037e-38
TMTC2	GCM2	0.001340164104476571
ATRX	GIMAP7	1.5141873488705172e-38
KCNA7	GCNT7	0.0011827086564153433
PTP4A2	TMEM178A	0.0011159939458593726
CXADR	CDK17	0.002596888691186905
FAM136A	RAN	0.0006574803846888244
FCER2	HPGD	0.0015462361043319106
UEVLD	NME5	7.824074865959928e-38
HPGD	SEMA5B	0.0004669294285122305
SCAF1	SIGLEC12	0.0002385664702160284
NPS	RAB40B	0.0008904924616217613
CFAP157	RIC3	0.0008667634683661163
ENPP2	KCNF1	0.0021972598042339087
PSMB2	OCM	0.0015492497477680445
CD302	CYB5A	4.229819975083846e-38
NABP2	KHDC1L	0.00041762590990401804
USP24	P4HTM	0.001059942995198071
RNF220	USP22	0.00015253244782797992
IPO7	RINL	0.0008210755186155438
ESRP1	TFEC	0.000642631493974477
TOM1L1	SRP68	0.0005009720916859806
RAD51AP2	SERPINA10	0.0023450609296560287
ZNF41	C10orf62	3.481215226615621e-38
ZYG11B	OR2AE1	0.00257229246199131
GRM3	SMAD1	0.0012502946192398667
DEFB128	POTEB2	0.0010237011592835188
MT1F	PPTC7	0.0017283175839111209
NDUFA5	GPX4	0.0020828370470553637
MGP	RFC2	0.0009473955724388361
KRT18	CAV1	3.8942622422196967e-38
MOS	ZBTB9	0.0001808051747502759
SPATA31D1	PIK3R3	0.0015323265688493848
VPREB1	RPL3L	0.0017514076316729188
GSDMA	SNX33	0.00018990256648976356
MYMK	RAB36	0.0012631025165319443
FLNC	SPNS1	0.0014054140774533153
RNF139	RCCD1	0.0006878160638734698
ZFP14	KCTD21	0.0013222591951489449
NAMPT	LRRN2	0.0013975341571494937
ENTPD7	CCDC33	0.0039754593744874
SSBP2	NLGN4X	0.00014848881983198225
CPNE6	NTRK1	0.0007251464994624257
PCDH10	KDSR	0.0010370841482654214
LTK	TMOD2	0.0008753183064982295
RBM24	KBTBD7	4.5886514271842316e-05
TMEM132E	GCA	0.0016571003943681717
CD300LF	FASTKD1	0.0008222288452088833
YPEL2	MARCKSL1	0.002980519086122513
SUN5	CYP4F3	0.00018376216758042574
LAS1L	RAB10	0.0021579198073595762
CNR1	DDX41	0.0015176424058154225
SARNP	BOLA2	2.9553423848967393e-38
PIEZO1	MYO1G	0.0004537911154329777
ATP2C2	MOB1B	0.002696939744055271
RELL2	ST3GAL4	0.001223414670675993
NPBWR2	STXBP3	0.00488668866455555
HS3ST6	COG6	0.002284619491547346
TSPAN10	HMGCS1	0.00259661627933383
KLF16	PPEF2	0.0016279296251013875
USP24	SPACA5B	0.0013945727841928601
EIF1AX	SNED1	3.7651805131396447e-38
MGP	MED8	0.0019697281531989574
CENPA	GFRA4	0.0033448627218604088
CLCN3	KMO	0.002955731935799122
QPRT	IGFLR1	3.870834493714036e-38
BANF2	DDB2	1.9352965950592395e-38
TXNDC5	AGXT2	0.0016305018216371536
CDC23	CSPG4	0.0012637973995879292
CCL16	CT47A9	0.0028805818874388933
OSCP1	SPDYE1	0.0013816169230267406
PCDHA10	SORBS3	0.0014151501236483455
CALCA	FOXO3	0.00013786449562758207
SPEF1	RASGEF1B	0.0004551165329758078
FAM237B	BRD1	0.00041725876508280635
YEATS4	ZNF619	0.0005687313387170434
CLC	AGO3	0.0026359714102
CCZ1B	LRRC72	0.001616401714272797
IFT140	LRRC3C	0.00022488192189484835
DOCK2	KCNK5	2.953064714372826e-38
ITGB3	CHD1	0.0010384981287643313
ZHX3	WHAMM	0.0008156981784850359
DPY19L4	ABCC6	0.0028896890580654144
ANKRD7	KPNA1	0.0010955296456813812
AOAH	NXF1	0.0005472521879710257
CEBPZOS	SYNGR2	0.0014793897280469537
SIGLEC12	LMO7	0.0033547277562320232
ADAMTS2	STKLD1	0.003238031640648842
NXPH1	DNAJC5	0.000540479552000761
EFNB1	PRSS35	0.0004841781919822097
NAMPT	ATF4	0.0007321985904127359
RAD54L	RIBC2	6.321335284763866e-38
SERPINF2	CDK5	4.916128318762354e-38
SDK2	PLXDC2	0.0015193675644695759
ABCC9	CASTOR2	0.0009405339951626956
RNF17	CHSY1	0.0006748769083060324
SERPINB6	PARP8	1.1128892399808798e-38
PPP1R14B	PER3	0.0016230095643550158
SEC63	CIRBP	0.001818259945139289
CEBPZOS	HJURP	0.0029993755742907524
NIPBL	AAR2	6.728472464224499e-38
SPOPL	HSD17B7	0.00143893389031291
RFT1	TMEM185A	6.116259178145629e-38
NEO1	HNRNPLL	0.000777027104049921
THSD1	TPSD1	0.00011650483793346211
APBA2	CCK	7.253055270577123e-38
CTSF	RGCC	0.0023743414785712957
TPO	CPO	0.0020636653061956167
EFNB1	MTHFD1	0.0018806828884407878
DBNL	TMEM231	0.0001740058505674824
ZBED6	SEMA4F	0.0010982989333570004
FKBP14	MRPS35	1.1340945291221215e-38
PYGO1	DEGS1	0.001987248659133911
FCER2	SYT2	0.0006954754935577512
TAPT1	NT5C3B	0.0006218712078407407
MESP1	GLTP	0.0017043525585904717
CRNN	ACOX2	3.3177686145158527e-38
CCDC148	TAS2R46	0.0018434118246659636
RHBDL3	ATRN	0.0003318216186016798
ARHGAP23	TIMM22	0.0016964732203632593
CCR10	RNASEH2C	0.004861506633460522
DEFB106B	ATP5IF1	1.013563663401226e-38
AAR2	SLC1A3	0.0026226078625768423
ADAT3	OR1E1	0.00020376601605676115
WBP4	PNPLA2	0.0014384881360456347
DYNLRB1	ARPC5L	0.0012663021916523576
PNPLA6	NUCB1	0.0018911721417680383
SLC9B1	ZNF266	0.0022043942008167505
ACSL4	PPP1R14B	1.6058053635068452e-39
HIPK2	C10orf105	0.00011097164679085836
TPR	FOXI2	0.00593749200925231
ASH1L	SYCE2	0.0016094124875962734
SBNO1	GFRA2	0.0006900712614879012
ANXA8	C2orf92	0.0033746110275387764
SELENOO	SDF4	7.281068347917747e-39
WNT8A	CAVIN1	0.0014814042951911688
MTOR	JPT1	0.0007603255799040198
TTC16	KLF6	0.0006571869598701596
DSEL	OLFML1	1.0505492548089224e-38
PCDHA10	ADAMTS2	0.0007106662960723042
SERTAD2	SH3BGRL2	9.957161819329485e-05
ZNF48	WDFY4	0.00021149111853446811
TESK1	DDX5	6.253476005330473e-38
FAM241B	TOM1L1	0.001022109529003501
ENTPD7	GNG2	0.006492801941931248
ABHD14A-ACY1	GIMAP7	1.0088485743284659e-38
CRYBA4	TM4SF19	0.001439281040802598
TRADD	C5orf58	7.836505224117568e-39
SENP5	ANKRA2	0.0014531962806358933
C1S	NUDCD3	0.000438804883742705
DCAF4L1	RNF185	1.4208590494584808e-38
RAB3GAP1	TRIM55	0.00035201970604248345
GRHL2	ANXA8	0.0018317427020519972
SMAD1	ERRFI1	0.00027876629610545933
SH2D7	RASGRF2	0.0016274580266326666
GRIA4	TMEM132E	0.0009811604395508766
MOSPD3	RPEL1	0.0009166495292447507
FCER2	PZP	0.001596426940523088
MCCC1	KIF27	3.46249668172917e-38
MYL12A	LIN9	0.0013738605193793774
CFAP157	MACF1	0.0010939203202724457
ATP13A1	SCNM1	0.0006869198987260461
UPK1A	TMEM62	0.0019036666490137577
NPL	DCAF12	0.0009627804392948747
SLC34A2	SETD2	0.00029719804297201335
VDAC3	AATF	0.0019294189987704158
TMEM59	KDM5C	0.003244484309107065
MRC2	CORO6	4.37766340904305e-39
RRBP1	GPR151	0.004095451440662146
PHYHIP	SDC4	2.667154705840012e-38
EXOSC6	CDK10	0.0009989856043830514
DAOA	CALCA	4.0493599180690175e-38
GRIA2	C17orf107	0.001970816869288683
RMND1	ARHGAP23	0.0010749800130724907
ZMYM1	TMEM191C	0.0037415209226310253
N4BP3	TUBA1B	0.0005371264414861798
KCNA7	DEFB128	0.0015235309256240726
PHC3	TMEM45A	0.000520035217050463
CST9	PCDHB8	0.00030800074455328286
CBLN2	PHGDH	0.0011654511326923966
PRPF3	SLC6A18	0.0008199203875847161
ANO2	XKR9	0.003858409356325865
SH3GL3	COG6	1.6652045837215706e-38
PRMT5	FBF1	0.003436446189880371
PTP4A3	DNAH6	3.62376791809292e-38
CFD	CDK17	0.002022634958848357
KRTAP5-1	CCDC85B	5.412879095535945e-38
B3GALT4	VAMP8	0.003531229682266712
CDH8	AP4S1	2.261250248638446e-38
AAGAB	RSL1D1	0.000614864460658282
EGR1	TNNI2	0.0017176690744236112
RGS9BP	ARMCX6	1.3931830835645087e-05
FOXO3	CFAP97D1	0.0004055232566315681
NAV3	ALG10	0.0014861009549349546
ENKUR	DRP2	6.851336365798488e-05
PODXL2	SNRPD3	0.003728712210431695
SCAF4	SDF4	0.000987785984762013
TMEM42	GRIA3	0.004731103777885437
POMT2	ANO3	0.0013745382893830538
SPSB2	CCNT1	3.6110301150522075e-38
SLC15A4	C5orf58	0.0006952683324925601
YPEL2	FXYD6	0.002524766605347395
TG	VSTM2L	0.0038910370785743
RINL	PRR18	0.0012160709593445063
KCNN2	TBC1D3L	0.0007684553856961429
MUC6	ABCA7	8.318742472436453e-39
CRYBA4	CYP3A7	0.003702479414641857
TRPM6	HPGD	0.0038502635434269905
CDK5	SMARCC2	3.9544411265524104e-05
TMEM132C	UBE2Z	0.0008706852095201612
CFAP97D1	TRIB2	0.000711814675014466
TNNI2	KCTD19	0.0015226133400574327
MAP3K7CL	CST11	5.923875472497861e-38
SPATA46	OR6C1	2.8188267674634442e-39
MDFIC2	ANPEP	0.0021678872872143984
RAB3D	COX7C	3.078495780693619e-39
PCDHA12	DBNL	0.0002609202638268471
AATF	FLNB	0.0007631203043274581
NCKAP5	PZP	0.004165030550211668
TMEM62	PRPF3	5.593933383352123e-05
SYCE2	PLEKHA3	0.00010247914906358346
MCTP2	GOLGA8A	0.00034218767541460693
LYSMD2	ZNF436	0.0012187727261334658
DOCK9	MRM1	0.0010785498889163136
ADGRG3	NOC4L	3.851248493447201e-06
SUGCT	TBX6	0.0005608627689071
CADM3	DHX58	0.0035152314230799675
SEC14L1	RALA	7.086669211275876e-05
ADAMTS6	ISYNA1	0.00021616468438878655
COMMD9	GOLGA6C	1.0921631949144372e-38
NAA80	LCA5	0.0010339317377656698
CCL2	IFT140	6.97217452223277e-39
IGSF23	PXYLP1	0.00013892463175579906
RALBP1	ZNF587	0.0001455910678487271
IGSF3	TPO	0.002235773950815201
INTS11	DNAJC8	0.0008695866563357413
ACAD11	GATA5	0.001289775362238288
ZCCHC7	ADH7	0.0015471065416932106
ANGPTL4	CST11	2.9400337596933764e-38
CXCR1	CALN1	0.0012139547616243362
SIGLEC6	KCNE2	6.516766534311848e-39
NDUFA2	AP4S1	0.0008698772871866822
OR10AG1	THAP10	2.2639422831182603e-38
TBC1D7	SDCBP2	0.00044085067929700017
RAPGEFL1	COG6	3.6280693438590115e-38
TSPAN14	ZNF430	2.7244435841566883e-05
PPFIBP2	PLBD2	0.0008343756198883057
ZFP90	TTC16	0.0007421153131872416
SLC35G5	ZNF558	6.41307325054874e-39
FBXW9	ZNF20	0.001895182766020298
NAMPT	HAS1	0.00154344760812819
BCL9L	MAGEL2	5.182695363813014e-39
ST3GAL4	PIGM	9.543000487610698e-05
DKK1	TPH1	2.8547532574918038e-39
CAMSAP3	DLG4	0.0006809073965996504
MYT1L	FGD2	0.0006501186871901155
GSDMA	FAM193B	0.003266039304435253
ANKRD36	FBXO3	0.0018269093707203865
CIRBP	CNP	0.0016089124837890267
RNF220	GCM2	0.0031231646426022053
ARRDC5	CHD1	0.0013815552229061723
ZMYM1	PIP4K2C	0.0011645815102383494
PHOX2A	KLHL38	0.0007524892571382225
UPK1A	SCAF1	0.0012037047417834401
RNF17	SEPSECS	5.541300924960524e-05
NCBP2L	TLR6	0.0001751123636495322
JAG2	SLC25A44	6.825285372527772e-38
ERVW-1	ALG5	1.621008050546305e-39
MOSPD3	CCDC181	0.0005337357288226485
RASGEF1B	TRIM46	0.0008207258651964366
ESRP1	CD180	0.0003115657018497586
ADCYAP1R1	SMIM31	0.00015134505520109087
SLAIN2	PLA2R1	0.003152032382786274
KIF4B	TTLL3	0.001804047147743404
RREB1	GPC6	0.0002912874333560467
PPP4R1	B3GALT4	0.0005353400483727455
ARPC2	HIBADH	0.0014285367215052247
CELF2	MED29	0.0001556649076519534
FAM111A	HLA-A	1.2976353084786922e-38
SLC25A52	CFLAR	0.0007774995174258947
NXPH3	KCNF1	0.0023986201267689466
SHISA8	TMEM45A	0.0015907776542007923
CFAP157	DLEC1	0.0030572854448109865
SUSD4	DBT	1.0993760984998563e-39
C20orf204	RASGRF2	0.0016401688335463405
MYO15A	PSAP	0.00021777316578663886
RRBP1	BRD8	0.00315131526440382
DRD1	MIGA1	0.002974163508042693
ITK	RBM10	0.0019661164842545986
TERB1	PBX4	1.1745116202092565e-38
PTPN13	DSC2	0.0003569734690245241
GRIN2B	RBM10	0.000399982207454741
ADSL	ACOX2	0.004018273204565048
ZNF154	CT47A11	0.0009709305595606565
HEXA	SLC26A4	0.003905458375811577
TOR1AIP1	CACNB1	7.733729580650106e-05
MDFIC2	TNFRSF10D	0.005816364660859108
ARRDC5	UBQLN2	5.669332676916383e-05
FEM1B	CPNE8	0.00028629752341657877
SCAF1	CHMP4C	0.0028146994300186634
RIMKLA	C3orf20	0.0006524691125378013
ANKRD34C	PLAUR	7.180001557571813e-05
BTD	KCNN2	0.0004429076216183603
PIP	KRTAP10-7	1.479120275190328e-38
YWHAZ	HHEX	0.0035749180242419243
NCKAP5	UBE2Z	0.000650517176836729
ARID5A	RPS27	1.1791848104579333e-38
ITGB1BP2	SYNC	0.0004844481882173568
CEP85	TBC1D3K	0.001107538235373795
FZD1	SPG11	0.0028072898276150227
CNTN3	SLX1A	0.0014802482910454273
MRPL28	PXDN	0.002505265409126878
CCDC198	NNMT	0.0023938759695738554
FOXI1	PPIL3	7.740731962257996e-05
TAS2R46	OR4K5	0.00040065537905320525
CHCHD7	AAR2	0.0020170058123767376
ARMCX2	MGAT2	0.0007821755134500563
OR6B3	THPO	5.2445364417508245e-05
CPA6	TMEM94	0.0010743070160970092
B3GALT4	CHRNA9	0.0018784593557938933
TAS2R46	AP5S1	0.00022799680300522596
TMED6	CNNM3	2.076737356205097e-38
SYT2	BSDC1	0.0040262797847390175
FAM241B	CHRD	0.0002998072886839509
DSCAM	HS3ST3B1	0.00016567569400649518
GADD45GIP1	EXOSC6	0.00012193844304420054
PSAP	TRPM6	0.0004443173238541931
RGS2	SHCBP1	0.0028212033212184906
TMEM62	STOX1	0.0005518956459127367
GUCY1A1	MEA1	0.0008622101158834994
AGPS	RAD51AP2	0.00037409045035019517
PYY	SEH1L	2.1890243830603697e-39
TMEM132C	OR8K1	0.0018811109475791454
RPS6KA1	LAMC2	1.9959070976665273e-38
SIGLEC6	SCARB2	1.5659485115457473e-38
RAN	EQTN	0.00013990550360176712
SCAF1	ADAMTS6	0.0006963002379052341
AOX1	NABP1	0.0019101151265203953
SKIDA1	ZNF549	0.0004918246995657682
PODXL	CHMP4C	0.0012067477218806744
SLC39A10	CDK9	0.00023876650084275752
PPP4R3A	ABCF2	0.000628670328296721
CLIP4	KMO	0.0028006352949887514
NIFK	SPECC1	0.0008357173064723611
HS3ST3B1	EIF5AL1	0.0012841179268434644
BST1	FBXL5	0.0006145615479908884
ANAPC7	RNASE6	0.00018927855126094073
KCNF1	TRIML2	0.0017640048172324896
SCYL3	SLC1A3	0.004038234241306782
TPR	FAM110C	0.00022605512640438974
ARF1	LRRC15	7.645523874089122e-05
RAP1GAP2	GNL3L	0.00011225143680348992
POT1	SYNC	0.00083078135503456
DNAJA2	PGAP3	0.0025353864766657352
URB2	TIMP4	0.0003484013141132891
MTOR	PPDPF	0.0001078919303836301
IGSF3	ASPSCR1	0.00032379539334215224
GPX4	ZNF286A	0.0014477111399173737
GREB1	COX7C	1.6924044875633474e-38
EIF1AX	MRPL48	1.0856558451058056e-38
PIK3R1	UFC1	0.0004251847567502409
DOK1	LSM3	0.0013429494574666023
TMEM30A	SNX33	0.002211263868957758
AGA	OR2AE1	0.00043496701982803643
INHBE	ZFP82	0.0013495796592906117
RINL	THTPA	0.0012990435352548957
IPO7	IFFO2	0.003488627029582858
SPEF1	TADA3	0.0007419753819704056
HSD17B3	OR2AE1	0.0006705714040435851
LNPK	PDXDC1	3.949733482709073e-39
MARS2	CRYAB	1.1014290007500922e-38
SYCE2	CCL1	0.0024158554151654243
ABCA7	AP4S1	0.00015288451686501503
CSF3	DDX5	6.354611078617109e-38
RAB3IL1	EDDM3A	0.0007711798534728587
DYNLRB1	TUT1	0.0017367354594171047
NKX6-3	COX7C	0.001804242143407464
RSPH10B	WASHC5	3.1582593708411445e-38
CDHR4	C1orf198	0.0005153906531631947
SLX1A	FLNB	0.0024133254773914814
CHRD	LSM7	5.013911140849814e-05
CTDSPL2	FAM136A	0.0015935437986627221
EPGN	RBM12B	5.715736687955996e-39
MTOR	CNTN3	0.0013374070404097438
DNAH6	RNF185	0.0003017612616531551
ZNF107	NXPE2	0.001987406052649021
PEX14	ST3GAL4	0.000538444728590548
MPHOSPH10	PPP1R27	0.00030436067027039826
CYP27C1	DHX58	0.0035388797987252474
SOD2	SEC14L1	3.376395298887196e-38
ATL1	NFKBIE	1.855355180136591e-38
FANCM	KPNA6	9.092146280087528e-38
HEXA	CD99	0.002136830473318696
RIN1	NPBWR2	8.743368380237371e-05
MPND	MAP4K2	0.0010771749075502157
LYSMD2	EYS	0.0036660742480307817
LAMTOR5	MYO15A	0.00019317728583700955
HEXA	SEC14L1	0.00409042788669467
MELTF	BLOC1S4	0.00019800929294433445
CCDC27	KCNK2	8.031004049667388e-39
BRWD1	DARS2	1.3225585227054806e-38
VAMP8	KRTAP19-7	0.0001679626730037853
EIF1AD	KHDRBS3	0.002320348983630538
PPIL3	BID	0.0016037392197176814
DMC1	TNNC1	0.0007262349827215075
TARDBP	OGDHL	0.0004211666528135538
NCBP2L	PID1	0.000817282940261066
MAP4K2	THPO	0.0005206360947340727
HEXA	CPT1C	0.0031934112776070833
DSCAM	PODXL2	0.00020561103883665055
SLC51B	TMEM30A	0.0014070163015276194
COQ5	TSPAN14	0.0011002911487594247
CHERP	MAP3K20	0.001115758321247995
OR14C36	PARP8	1.815441015068302e-39
RBM7	ACTBL2	2.492172604781922e-38
GUCA1A	ARHGAP5	0.0007617329247295856
DDX51	FMNL1	0.00041246681939810514
CR1	AP4S1	4.444741884972122e-38
KHDC1L	PIEZO1	0.000967299216426909
MYT1L	LARP6	0.0006010496872477233
PODXL	TPI1	0.0016431949334219098
EYS	HIBADH	0.0002844647679012269
CLRN2	PDE3A	0.004785493947565556
CRBN	TMEM185A	0.006396614946424961
NLRP3	CTHRC1	3.3419482997774703e-38
PLA2G4C	KIF11	0.0013185444986447692
ZNF7	STK33	0.0010080711217597127
AAR2	CENPK	5.081063864054158e-05
ZMYM4	MGAT2	6.401787686627358e-05
PPIH	PIM1	0.0007861764170229435
SLC38A9	DUSP21	0.000275415979558602
SLC39A10	RND2	0.0008721212507225573
INA	FBF1	3.495850387777029e-38
PPIP5K1	MRPL57	0.0006812710780650377
ZNF431	C8G	0.0007665372686460614
CXCR5	LRRC3C	5.209765367287148e-38
FAM241B	CCDC121	0.00273920688778162
C2orf69	EDDM3A	0.0029384198132902384
FOXO4	PARP8	1.3980593629245303e-38
TIMM22	DLK2	0.00487388065084815
KIAA0753	DARS2	5.698217654555007e-39
ZFP14	CCDC80	1.6629986930638552e-05
PRDX3	TERT	0.0022772178053855896
JPT1	CDK10	0.000522326270584017
TLX2	SPEF1	0.00011872332834172994
VSTM2L	FOXO3	0.0003459458821453154
RLIM	SPECC1	0.0019782432354986668
OR56B4	EIF4G3	0.0015894717071205378
SHE	UBXN8	5.207074874235645e-38
SOX17	TSPAN10	0.0004658238322008401
GSDMA	ALG5	0.005962216295301914
KRTAP4-12	CSNK2A2	1.0865500136558913e-39
RPRD2	SPNS1	0.0004436130402609706
DNASE1L3	SNX19	0.0031411300878971815
RMND1	HELT	0.0005878066876903176
CLTB	FBN1	2.9046016477632306e-39
S100A13	CLDN12	0.0003752135089598596
TIMM22	NUDT15	0.006582153961062431
TLR8	SPECC1	0.0014205592451617122
TRO	B3GALT2	0.0007376369903795421
EXOSC6	PTP4A2	0.0007965271943248808
B3GALT4	SLC30A4	0.003428772324696183
DDX18	MAGEF1	0.0023081388790160418
NCBP1	TERT	2.873610530926223e-38
EXOSC5	FAM50A	0.0008003780385479331
NRDC	MAST1	0.0001654665538808331
RASA4B	NR2E1	3.3666868228666606e-39
TAAR2	FBF1	0.0031099962070584297
CTBP2	MEF2D	3.4960112568407336e-38
FOXI1	HOMER3	0.0009146270458586514
ABCC9	IP6K3	0.0014294009888544679
UBQLN2	KCNF1	0.002485088538378477
NDUFB3	WHAMM	2.091027237424896e-38
TUSC2	TMPRSS5	0.0025325999595224857
ALKBH2	FRS2	0.002758987480774522
SMIM27	CFLAR	1.0651668997395267e-38
ST6GALNAC1	ZG16	0.0009215381578542292
SLC5A4	TAAR2	6.494652923506031e-38
FLYWCH1	IQCJ-SCHIP1	3.376764400902699e-38
MIIP	OR4K5	0.00063970877090469
CPA6	SPC24	0.002973545342683792
INTS11	CNP	0.006266534328460693
SLC30A4	NPBWR2	0.0002620259765535593
GGTLC1	PATE3	4.88258627820089e-40
ST3GAL4	RAB27B	0.0016160642262548208
SHISA8	EFCAB5	0.00140373723115772
DLG4	GATC	0.0009308650624006987
SOD2	SEC63	4.6092728218235846e-39
GRIA4	MED29	0.0012992224656045437
MED29	INMT	0.0011917160591110587
HSF4	RRN3	0.00026683081523515284
RAB40AL	CCDC148	0.002746507292613387
SP9	HCST	0.0009927425999194384
TRPM6	CTNNBIP1	0.0008627985371276736
DEFB128	CNTN3	0.0004216160159558058
RAD23B	PNISR	0.00035538975498639047
ZGLP1	TSPYL1	4.057716141071479e-39
CDKN2AIP	MARCO	0.005849439185112715
EGR1	MYL2	0.0016252674395218492
PTF1A	AMFR	0.0015330350724980235
PRSS23	COG6	3.802913837407905e-38
PAGE4	ZNF160	2.5985314384838683e-39
MFN2	POLR3H	0.002034134929999709
A1CF	FOXO3	1.3481749592825704e-38
GCNT7	TMEM121	0.0009127452503889799
TARDBP	MSTN	0.0033791742753237486
IMPACT	AAGAB	0.0012007289333269
[truncated: 9,677 more rows]
