# Supplementary material for: LazyNet: Interpretable ODE Modeling of Sparse CRISPR Single-Cell Screens Reveals New Biological Insights
Source: Biology (Basel). 2025 Dec 29;15(1):62. doi: 10.3390/biology15010062 (PMC12785065; doi:10.3390/biology15010062)
Supplement: Supplementary file 1 [file biology-15-00062-s001.zip › Supplement S2C.csv]

source	target	weight	abs_weight	sign	archs4_r
SCAF1	SKA3	0.0004438603646121	0.0004438603646121	1.0	0.1496160333411274
LSM14B	GFRA2	-0.0015691956505179	0.0015691956505179	-1.0	-0.07103954002068477
UBE2E2	PRMT5	-0.0014797430485486	0.0014797430485486	-1.0	0.22378408606782427
IL9R	VDAC3	0.0027408332098275	0.0027408332098275	1.0	-0.1259095751169953
AOC1	CA11	0.0009721191599965	0.0009721191599965	1.0	-0.15645684262949985
MED15	KCNMB4	0.0010504886740818	0.0010504886740818	1.0	-0.05088170709678217
LYSMD2	HEPACAM2	-0.0006480716401711	0.0006480716401711	-1.0	-0.019468426998854486
ACKR1	LAMA4	0.0017440038500353	0.0017440038500353	1.0	0.2383569247650396
CDK5RAP1	ASPSCR1	-0.0012765146093443	0.0012765146093443	-1.0	0.3634440546647884
MED15	PTRHD1	0.0003751569311134	0.0003751569311134	1.0	0.12263647676232049
ITGA8	DTNB	-0.0003546851803548	0.0003546851803548	-1.0	-0.13163241489010194
RAI1	LIN28B	2.001776296154505e-38	2.001776296154505e-38	1.0	-0.09191453397841828
TTC8	CDK5	-0.0021043687593191	0.0021043687593191	-1.0	0.22165627561412884
HERC6	IPP	-9.165820387628484e-38	9.165820387628484e-38	-1.0	-0.017044274919163806
ELF1	NANOG	5.016566865378991e-05	5.016566865378991e-05	1.0	-0.1244194063982113
CHRD	PLBD2	-0.0011870053131133	0.0011870053131133	-1.0	0.15015392008055123
GUCY1A1	FRS2	-0.0009159249602816	0.0009159249602816	-1.0	0.05417615155267991
MT1F	HNRNPF	0.0034277411177754	0.0034277411177754	1.0	0.011653849400356589
WBP4	TSPAN10	0.0001176415680674	0.0001176415680674	1.0	-0.05313179967481188
STKLD1	SEH1L	-0.0007031677523627	0.0007031677523627	-1.0	-0.1785809068688341
ODAM	KCNK2	-1.4116890924377856e-38	1.4116890924377856e-38	-1.0	0.1269591542015794
USP24	GOLGA8O	0.0019797298591583	0.0019797298591583	1.0	0.0681317607178053
RINL	ESRRA	-0.0008402542443946	0.0008402542443946	-1.0	0.1010217352363546
PGA4	LAMC2	-0.0011687602382153	0.0011687602382153	-1.0	-0.07710740371576258
TBCK	ATP5PO	0.0015111312968656	0.0015111312968656	1.0	0.1382781818884272
ARIH1	SDF4	4.293253393447516e-38	4.293253393447516e-38	1.0	0.21904355063342199
SCAF1	ATPAF1	0.0011890524765476	0.0011890524765476	1.0	0.3951600375618807
ZNF7	FRMPD4	-0.0049809161573648	0.0049809161573648	-1.0	-0.23502366396039967
ADH6	MXD4	1.163754272288174e-38	1.163754272288174e-38	1.0	-0.18937601791990197
WDR77	GNB1	-5.298355608829297e-05	5.298355608829297e-05	-1.0	0.42206988577011106
PPDPF	PLA1A	-0.0012617422034963	0.0012617422034963	-1.0	-0.10701833094514922
PLAGL2	GPX4	-3.1551022454010207e-38	3.1551022454010207e-38	-1.0	0.2387952505172985
SMARCC2	FBF1	0.0019172624452039	0.0019172624452039	1.0	0.4272329759786714
IL9R	GSDMA	0.0003135536389891	0.0003135536389891	1.0	0.11863194699250487
FLNC	MYO1G	0.0026199026033282	0.0026199026033282	1.0	-0.4979278763135836
CSNK1D	ECT2L	0.0004710859211627	0.0004710859211627	1.0	-0.2665834105283878
C1orf54	FLT3LG	-2.687331161648746e-38	2.687331161648746e-38	-1.0	0.0499927946984462
RMND1	SLC25A46	-0.0015731866005808	0.0015731866005808	-1.0	0.21667508992940815
SPNS1	GPX4	-0.0010990591254085	0.0010990591254085	-1.0	0.4328862149220509
ITGA8	RBBP4	-0.0005779381026513	0.0005779381026513	-1.0	-0.11761681597279453
UBE2Z	FOXF2	-0.0006268854485824	0.0006268854485824	-1.0	-0.02994096876009743
UBN1	JADE3	2.6188740882904717e-38	2.6188740882904717e-38	1.0	0.2318423860275196
TERF2IP	SORBS3	0.0007524175452999	0.0007524175452999	1.0	0.15732624628294503
PROM1	PA2G4	-3.2023537493583607e-38	3.2023537493583607e-38	-1.0	-0.10758257436568716
IGF2R	TRPC3	3.1760917345787564e-38	3.1760917345787564e-38	1.0	-0.1591827094071014
GUCA1A	DECR2	0.0006276183994486	0.0006276183994486	1.0	-0.11925176655387333
FXYD6	FAM241B	0.0007598773809149	0.0007598773809149	1.0	0.15752244254259642
PLN	CARD14	-0.0005966760218143	0.0005966760218143	-1.0	-0.09146033499908565
TMEM132E	FAM163A	-0.0003104828356299	0.0003104828356299	-1.0	0.408458776519784
CCK	ZNF629	0.0033480119891464	0.0033480119891464	1.0	-0.15498436243314342
FAM241B	TTC23	-0.0013573326868936	0.0013573326868936	-1.0	0.18388705776184885
ZNF44	RABL2A	0.0006944647175259	0.0006944647175259	1.0	0.24865896780523963
ALKBH2	PLK3	-0.0020860456861555	0.0020860456861555	-1.0	0.0305961170394806
ZNF567	GXYLT2	0.000509443343617	0.000509443343617	1.0	0.002992404780331773
RGS2	HAX1	-8.153633825713769e-05	8.153633825713769e-05	-1.0	-0.00140973565790897
SOD1	KIF27	-0.0016100379871204	0.0016100379871204	-1.0	-0.0258432721884347
IFNAR1	CCK	-0.0027468863409012	0.0027468863409012	-1.0	-0.2695028801448658
SGCA	TUT1	-3.831771897722517e-38	3.831771897722517e-38	-1.0	-0.09832562331666841
RPRD2	SNED1	-0.0014456382486969	0.0014456382486969	-1.0	0.23996741259837484
CXADR	RPS6KA6	0.0004719232674688	0.0004719232674688	1.0	0.2784907279554325
NFU1	GPR37L1	5.1484532345387724e-39	5.1484532345387724e-39	1.0	-0.26147924452404
PNPLA2	ETFBKMT	-0.0005026892176829	0.0005026892176829	-1.0	-0.006108328237459929
ENKUR	ZNF326	-0.0001775474229361	0.0001775474229361	-1.0	-0.09439074580560647
PCDHA2	AHRR	-0.0009895125404	0.0009895125404	-1.0	0.04684330667611092
RPL3L	NAA80	-0.0003184519009664	0.0003184519009664	-1.0	-0.10675017049178716
SIRT3	PCDH20	0.0014406103873625	0.0014406103873625	1.0	-0.02964274747630774
IARS2	GXYLT2	0.0004061722720507	0.0004061722720507	1.0	0.14188433564319733
GK	PIBF1	-1.936923782836013e-39	1.936923782836013e-39	-1.0	0.22156287833379942
ZNF382	MRPL48	-0.0047664144076406	0.0047664144076406	-1.0	0.09842614950100219
PLEKHN1	MRPS27	2.992281172935727e-38	2.992281172935727e-38	1.0	0.009472565496065104
PPP4R1	ST6GALNAC1	-3.300704338471405e-05	3.300704338471405e-05	-1.0	-0.03439431742257546
BLOC1S4	ATP13A1	0.0010423697531223	0.0010423697531223	1.0	0.28877099309292886
CFD	RNF220	-0.0025036677252501	0.0025036677252501	-1.0	0.09134749879163687
EIF4A1	ZNF589	-3.64946408855263e-38	3.64946408855263e-38	-1.0	0.25759132125097567
PRIM2	FOXN3	0.0007737168343737	0.0007737168343737	1.0	0.03902592988550834
GJC3	CNP	-0.0019249034812673	0.0019249034812673	-1.0	-0.34612177708821323
OGDHL	NMRK1	-0.0011068367166444	0.0011068367166444	-1.0	-0.2797182714026547
TMEM132C	HIC2	0.0012344239512458	0.0012344239512458	1.0	-0.128967584991603
OGDHL	ETFBKMT	-0.0005905604921281	0.0005905604921281	-1.0	-0.12927176410512511
RPS6KA6	SLC6A13	0.0007818780140951	0.0007818780140951	1.0	0.051455086135290325
RNF17	MYT1L	0.0002102249418385	0.0002102249418385	1.0	0.12538708190241712
TFF3	EARS2	-0.0017460017697885	0.0017460017697885	-1.0	-0.1451520544367297
PNPLA5	TMEM39B	-0.0029326237272471	0.0029326237272471	-1.0	-0.23947075910963037
NKAIN1	C6orf52	-0.00197548372671	0.00197548372671	-1.0	0.27912798662542676
CRHR2	DPY19L4	-0.0004633996868506	0.0004633996868506	-1.0	-0.24949639974537882
KLHL5	SNX19	-0.0037208718713372	0.0037208718713372	-1.0	0.40952010821478885
POLR1B	OVOL1	-0.0003897345741279	0.0003897345741279	-1.0	-0.1385992615999299
CCT6A	POMT2	5.6955019381311454e-39	5.6955019381311454e-39	1.0	0.26935040324098886
FFAR4	SNED1	5.700271958103707e-38	5.700271958103707e-38	1.0	-0.1456188909940884
TPR	FOXI1	0.0014372746227309	0.0014372746227309	1.0	-0.46674372019357724
ZFYVE16	PBX4	-0.000985425314866	0.000985425314866	-1.0	-0.20331373421319557
APMAP	PDXDC1	-0.0026725574862211	0.0026725574862211	-1.0	0.3336406276067322
CCDC148	UBE2E1	0.0018733495380729	0.0018733495380729	1.0	-0.1515486915856213
NANP	VSTM2L	-4.251579057378189e-38	4.251579057378189e-38	-1.0	-0.008190786166609659
HELZ	STXBP3	-0.0044148745946586	0.0044148745946586	-1.0	0.45403438157798337
INSIG1	RIOK2	-0.0002984362072311	0.0002984362072311	-1.0	0.31442175369176467
PNPLA2	PPP1R14B	-0.0002537651162128	0.0002537651162128	-1.0	0.36970081326123927
THTPA	CHST1	-0.001257594092749	0.001257594092749	-1.0	-0.0532407686613856
TUT1	SPECC1	-0.0008973088115453	0.0008973088115453	-1.0	0.015135777918601882
FICD	GREM1	0.0025715099181979	0.0025715099181979	1.0	-0.0062474783216181495
NUP35	TMEM185A	0.0069499220699071	0.0069499220699071	1.0	0.1276011437482526
ZNF107	TMEM267	-0.0025294218212366	0.0025294218212366	-1.0	0.14787893020242926
RPL36A-HNRNPH2	ZNF578	-0.0009894885588437	0.0009894885588437	-1.0	-0.21566723104835542
DGCR2	LAMC2	-4.5357010090705244e-38	4.5357010090705244e-38	-1.0	0.018776351121370948
MCRIP1	DKK2	0.0004694276722148	0.0004694276722148	1.0	-0.04144277629214092
GSDMA	KCNJ8	0.0023651719093322	0.0023651719093322	1.0	-0.09648513705226795
TRAPPC8	DOK3	-0.0011657427530735	0.0011657427530735	-1.0	0.2288522281031562
SLX1A	ASAP2	0.0050974856130778	0.0050974856130778	1.0	0.03456875788157482
CCL26	PROSER3	-0.0014359058113768	0.0014359058113768	-1.0	-0.2439856174232793
CFAP97D1	MOGAT3	0.0020128292962908	0.0020128292962908	1.0	0.3792488206892466
MRPL45	ARPC1A	0.0038616473320871	0.0038616473320871	1.0	0.5353029652288446
NFU1	ZNF320	-9.746709047835835e-39	9.746709047835835e-39	-1.0	0.010623144515790236
RBPMS2	MRPS18B	0.0011707870289683	0.0011707870289683	1.0	0.1214601942462934
DCT	COG6	6.615814233406026e-38	6.615814233406026e-38	1.0	-0.0954285287202784
PKDCC	ALKBH5	0.0004990572342649	0.0004990572342649	1.0	0.13726250288145345
DHRS9	COG6	0.0011190340155735	0.0011190340155735	1.0	-0.07255206542698088
POTEC	SAA1	-0.0020156460814177	0.0020156460814177	-1.0	0.014301254238799644
ARG2	DARS2	-2.3163089468599246e-38	2.3163089468599246e-38	-1.0	0.264353085724929
GRIA4	CFAP97D1	0.0045455112121999	0.0045455112121999	1.0	0.15441421456647164
CPNE4	GET4	0.001795302494429	0.001795302494429	1.0	-0.14477758299247181
GABRB2	CORO6	7.044803821638726e-39	7.044803821638726e-39	1.0	0.02104376757253698
PUM1	ZBED6	0.0006705176783725	0.0006705176783725	1.0	0.382161398272359
AGPS	UQCRQ	-0.000377158896299	0.000377158896299	-1.0	0.009256280982694385
CREB3L1	CDK5	2.602570384624414e-05	2.602570384624414e-05	1.0	0.04868503139485992
TENT4B	TNFRSF17	0.0022853084374219	0.0022853084374219	1.0	-0.17013815019033568
CHST5	ZNF451	-0.0003460657899267	0.0003460657899267	-1.0	-0.06594878544592729
METTL23	TPSD1	0.0009601271012797	0.0009601271012797	1.0	-0.21495420944632193
DCAF17	ZHX3	-0.0013023614883422	0.0013023614883422	-1.0	0.35598289267851146
ARHGEF18	ZNF439	-3.0579903977923095e-05	3.0579903977923095e-05	-1.0	0.21170789098884596
LSG1	C11orf16	1.873452669543653e-38	1.873452669543653e-38	1.0	-0.30735194187835707
ADCY1	DARS2	-2.0878593219865968e-38	2.0878593219865968e-38	-1.0	0.08271363142009908
BNC1	WIF1	0.0002190950181102	0.0002190950181102	1.0	0.13706010250794004
KANK1	ST3GAL2	0.0015703252283856	0.0015703252283856	1.0	0.18074222605729462
PZP	PRSS35	-0.0034686890430748	0.0034686890430748	-1.0	-0.10783509894292118
ZMYM2	UPK1A	-0.0023421382065862	0.0023421382065862	-1.0	-0.25818556412541793
LYSMD2	KCNJ8	-0.002362938132137	0.002362938132137	-1.0	-0.24540984919829834
INTS11	TTC16	-0.0008775687310844	0.0008775687310844	-1.0	-0.09640859453115523
FBXO17	PGM3	2.294022124260664e-05	2.294022124260664e-05	1.0	0.2507850106432542
GTPBP1	TLR5	0.0006020079599693	0.0006020079599693	1.0	0.053221346767656955
DSEL	HEMK1	2.577383042060278e-38	2.577383042060278e-38	1.0	-0.00239545854816379
ST8SIA5	TMEM132E	0.0006437933188863	0.0006437933188863	1.0	0.2429704581117613
DNAJA2	MSH3	0.005974325351417	0.005974325351417	1.0	0.4076200694405643
RMND1	TENT4B	-0.0017209670040756	0.0017209670040756	-1.0	0.3284936991165646
SOD2	CDK5RAP1	3.035581295483364e-38	3.035581295483364e-38	1.0	0.16445811839172714
ACAD11	RNF167	6.069806204322958e-06	6.069806204322958e-06	1.0	0.2681634050509488
IQCJ-SCHIP1	CCDC121	-0.0002455297508276	0.0002455297508276	-1.0	0.22133939047361081
SNX3	KRT6A	-0.0008226605132222	0.0008226605132222	-1.0	-0.1569154167707254
GPX4	MRPL45	0.0003742841945495	0.0003742841945495	1.0	0.3883630961656761
ARHGAP23	REX1BD	0.001044679316692	0.001044679316692	1.0	-0.13073505755930112
LAMC1	GAS7	-3.1566055583935484e-39	3.1566055583935484e-39	-1.0	-0.10702974572869756
TLR4	ZCCHC8	-0.0001213548457599	0.0001213548457599	-1.0	-0.0030281360719564563
MAS1	ANO7	2.634120495842018e-38	2.634120495842018e-38	1.0	-0.09847958002317576
PPEF2	TG	0.0010459758341312	0.0010459758341312	1.0	0.11881278521057898
TMEM132B	STBD1	-4.817810415908397e-38	4.817810415908397e-38	-1.0	-0.13069259626666863
BTBD19	DARS2	3.6066157446298915e-39	3.6066157446298915e-39	1.0	-0.1112938677798538
DNAH5	HTR2B	2.3767190637868144e-38	2.3767190637868144e-38	1.0	0.03701333079402357
TBCC	ALG5	-0.0008047840674407	0.0008047840674407	-1.0	0.23714118861069394
MT1F	ZNF384	-4.3084983190055937e-05	4.3084983190055937e-05	-1.0	-0.08647660726571559
CYP27C1	KHDRBS3	-0.0007644695579074	0.0007644695579074	-1.0	0.09437305311698109
NQO1	C1orf198	-8.56574374754913e-39	8.56574374754913e-39	-1.0	0.32364188703074104
SIGLEC12	CDH2	0.0014137757243588	0.0014137757243588	1.0	-0.27171538631473513
TOM1L1	PNMA8A	0.0025962865911424	0.0025962865911424	1.0	0.24834609074061928
B3GALT4	KNTC1	-0.0015386219602078	0.0015386219602078	-1.0	-0.27222720905503284
RNF139	KLHL34	-0.0001290315994992	0.0001290315994992	-1.0	-0.27806967540307265
MAST1	YEATS4	0.0002913344942498	0.0002913344942498	1.0	0.008447844123325046
PDLIM1	PITHD1	-0.0005574712413363	0.0005574712413363	-1.0	0.19954579427161237
CCT8	PIBF1	-4.2719814024993726e-38	4.2719814024993726e-38	-1.0	0.4137441836859342
SLC6A17	CFD	0.0006430494249798	0.0006430494249798	1.0	-0.2570529512029391
GFRA3	ZFP82	0.0008081430569291	0.0008081430569291	1.0	-0.18525100149219
KLK4	BNIP2	-0.0007776587153784	0.0007776587153784	-1.0	-0.2930433428810674
CIT	CADM3	0.0007288676570169	0.0007288676570169	1.0	0.07888479003164281
ARHGEF26	SHKBP1	-0.0001739865547278	0.0001739865547278	-1.0	-0.3202114865386696
TDRD1	RSAD2	3.1240746948039406e-38	3.1240746948039406e-38	1.0	0.04355110048398333
FAM133B	TEDC1	-0.0016036423621699	0.0016036423621699	-1.0	0.09601946646626483
MRGPRF	DBT	5.224135963298492e-38	5.224135963298492e-38	1.0	-0.12063510418266149
HEXA	ZNF549	-0.0036941082216799	0.0036941082216799	-1.0	0.15606034403365499
MRPL45	PCDHA10	0.0028506233356893	0.0028506233356893	1.0	-0.1988300822180426
MFN2	EFCAB5	-0.0011873615439981	0.0011873615439981	-1.0	-0.1753191656809761
BTBD18	MOSPD3	-1.2448639497405304e-38	1.2448639497405304e-38	-1.0	-0.2726359184314493
NUP35	TTBK2	0.0004894357989542	0.0004894357989542	1.0	0.08993280998856701
RPL13A	GAPVD1	0.001078707864508	0.001078707864508	1.0	0.35477073209653637
IPO7	PPIH	-0.0017591590294614	0.0017591590294614	-1.0	0.3738696555848521
NCKAP5	FBXW9	-0.0009194088634103	0.0009194088634103	-1.0	-0.01756902256545317
DIP2C	LARP4	-8.404399643665236e-40	8.404399643665236e-40	-1.0	0.29242392151994484
TBL1X	WHAMM	2.3726631455116727e-39	2.3726631455116727e-39	1.0	0.38384161858299454
ACKR1	LIMS3	-0.0009963941993191	0.0009963941993191	-1.0	0.06723996719045863
FANCA	ZNF3	-0.0002268153475597	0.0002268153475597	-1.0	0.2562521589300543
RASA2	EIF1AD	-0.0014618447748944	0.0014618447748944	-1.0	0.32017101376465334
CPS1	PDS5B	-0.0006664679967798	0.0006664679967798	-1.0	0.0009615356482270487
PHC3	SNX14	-3.2363303034799173e-05	3.2363303034799173e-05	-1.0	0.5451875172690193
RHOT1	WHAMM	0.002155830617994	0.002155830617994	1.0	0.2721130014472666
TANGO2	ALG5	0.0021778035443276	0.0021778035443276	1.0	0.2063253330948815
SLC25A4	PUS1	0.0005966009339317	0.0005966009339317	1.0	0.12120322130579148
SYCE2	LECT2	-0.0035019724164158	0.0035019724164158	-1.0	-0.019934573819690635
SMS	TTC23	0.0043317871168255	0.0043317871168255	1.0	0.23321743992384839
MEGF10	GJD4	0.0002142602315871	0.0002142602315871	1.0	0.04980320114281205
SIRT3	DDX18	0.0004126664425712	0.0004126664425712	1.0	0.12311135515913432
GRIA4	ZNF217	0.0025280399713665	0.0025280399713665	1.0	-0.3333408391918209
SLC16A9	TRMU	-0.0003584992955438	0.0003584992955438	-1.0	0.014660405233937187
STON1-GTF2A1L	LRRFIP2	-4.187344656812311e-39	4.187344656812311e-39	-1.0	-0.13507943713842296
B3GALT4	SLC16A9	0.000820453686174	0.000820453686174	1.0	-0.09478686028218211
PQBP1	TMEM169	2.9581648802635824e-39	2.9581648802635824e-39	1.0	-0.02506561101459898
OPRL1	VSTM2L	-0.0054123881272971	0.0054123881272971	-1.0	0.11205088375945699
CCDC148	CXADR	0.0030115870758891	0.0030115870758891	1.0	0.2545547894617092
TCEANC	GRIA3	7.831047727118409e-38	7.831047727118409e-38	1.0	-0.14387367856175654
DCTN4	SRD5A2	-2.2185900990994662e-38	2.2185900990994662e-38	-1.0	-0.36870263560769423
TARDBP	PNMA8A	-0.0033442766871303	0.0033442766871303	-1.0	0.076916553115334
TREM2	PDE3A	1.2471347539019688e-38	1.2471347539019688e-38	1.0	-0.00011086602186478736
TMEM132C	ZBTB34	-0.0004817848093807	0.0004817848093807	-1.0	-0.19736403232409358
MICA	ICAM5	-0.0025768429040908	0.0025768429040908	-1.0	0.0009488808506089837
ZNF14	AKAP17A	-0.0010469619883224	0.0010469619883224	-1.0	0.24847654990012563
ATRN	MAFK	-0.0005034566274844	0.0005034566274844	-1.0	0.4603882453799797
VPS33A	FEZF2	-2.163363245062268e-38	2.163363245062268e-38	-1.0	-0.2887612676061096
TLR6	C1orf52	0.0017516306834295	0.0017516306834295	1.0	-0.00774269868005371
ACADVL	USP48	-0.0019546241965144	0.0019546241965144	-1.0	0.3054984498076433
FAXC	WDR19	-0.0001630837359698	0.0001630837359698	-1.0	0.14547236024734223
CAMSAP3	CACNA2D4	0.0027544840704649	0.0027544840704649	1.0	-0.2790267040070017
KLF1	C1QL3	-0.0018360090907663	0.0018360090907663	-1.0	0.05679946526687955
CNTN3	CHMP3	0.0016368202632293	0.0016368202632293	1.0	-0.059685342038325505
JMJD6	WASHC5	-0.0002802905801218	0.0002802905801218	-1.0	0.4000882419454794
RASGEF1B	MCAT	-0.0021359506063163	0.0021359506063163	-1.0	-0.28931802424330677
PCDHA2	COMMD6	0.0007687892648391	0.0007687892648391	1.0	-0.19106505967125587
PNISR	LGALS9B	-0.0027016457170248	0.0027016457170248	-1.0	-0.2567038984705362
SEC14L1	ESRP1	0.0005532357608899	0.0005532357608899	1.0	-0.2515163827425527
FAR1	AMFR	-0.0033435872755944	0.0033435872755944	-1.0	0.2736395998933102
RCOR1	PDXDC1	-4.887268857149278e-38	4.887268857149278e-38	-1.0	0.40187658627480627
MLXIPL	MGAT2	-2.7011429198325167e-39	2.7011429198325167e-39	-1.0	-0.15570670194127514
CHST8	ZNF112	1.6606045412527315e-39	1.6606045412527315e-39	1.0	0.11401729330179734
LBR	GJD4	0.0020286301150918	0.0020286301150918	1.0	-0.3017355014430015
SLC30A9	SDF4	-0.001457797945477	0.001457797945477	-1.0	0.40330319392168346
UBE2D1	SAP18	-9.33402104489832e-39	9.33402104489832e-39	-1.0	0.3623921097810474
SLC35G2	PDSS2	8.517848767336974e-40	8.517848767336974e-40	1.0	0.05424863867822897
LRRTM4	MRPL48	4.5540767963526015e-38	4.5540767963526015e-38	1.0	-0.0960855775168935
SYT2	DHX35	0.0002349876886	0.0002349876886	1.0	-0.06130036053240622
TERT	FOXO3	0.0014766631647944	0.0014766631647944	1.0	-0.21458603570552426
NTF4	SRC	-0.0016861830372363	0.0016861830372363	-1.0	-0.012021204568948236
FMNL1	ZNF589	0.0009951951215043	0.0009951951215043	1.0	0.2729322058629113
ANKRD55	SCAF4	2.5039079189012565e-38	2.5039079189012565e-38	1.0	-0.16652567859665746
GMPR	LMBRD1	1.5678506340812218e-38	1.5678506340812218e-38	1.0	0.15960281892718722
CPS1	SERPINB1	-9.353741916129366e-05	9.353741916129366e-05	-1.0	-0.17786989772848888
ACKR1	GAS1	-0.001397268497385	0.001397268497385	-1.0	0.2187334876883304
MALT1	SLC26A1	-0.0003753988130483	0.0003753988130483	-1.0	-0.0036259057862541516
MRPL28	MRE11	0.0012139120372012	0.0012139120372012	1.0	0.034731248779057915
PPDPF	KCNN2	0.0015494560357183	0.0015494560357183	1.0	-0.054270678657988215
DNAJA4	PRKAR2A	0.0004283264279365	0.0004283264279365	1.0	0.06219051849926753
DMC1	GNPAT	0.0033752867020666	0.0033752867020666	1.0	-0.06255657624425977
UPK1A	PDLIM1	0.0006498050643131	0.0006498050643131	1.0	-0.05194471213442138
TRPM6	SLC25A46	0.0037451644893735	0.0037451644893735	1.0	-0.1747459218594109
CHRNA9	KLF12	0.0005123491864651	0.0005123491864651	1.0	-0.13817890308146377
TRIB3	ADCY10	-0.002656822791323	0.002656822791323	-1.0	-0.07342503393876802
BRINP1	CCDC191	-5.208776330831028e-39	5.208776330831028e-39	-1.0	-0.08395816740048005
SEC14L5	ZP3	0.000500401831232	0.000500401831232	1.0	-0.12969385916680046
RMND1	ZNF81	0.0023448176216334	0.0023448176216334	1.0	0.205830800196047
FAHD2B	IGFLR1	0.0033837822265923	0.0033837822265923	1.0	-0.0632483692610655
SYCE2	SDHC	0.0011033662594854	0.0011033662594854	1.0	0.054024628199827264
GRM3	PPCS	0.00180267135147	0.00180267135147	1.0	-0.2805806438230144
ESRP1	FAS	-0.0002662938204593	0.0002662938204593	-1.0	-0.169150703675727
AAR2	FOXO3	-0.0006620106869377	0.0006620106869377	-1.0	0.1783578063500275
FAS	HJURP	-0.0002164761099265	0.0002164761099265	-1.0	-0.14938743572294602
SLC44A5	GTPBP10	0.0009146447991952	0.0009146447991952	1.0	0.03126083952692289
KCNF1	TDP1	-0.0016828218940645	0.0016828218940645	-1.0	-0.2550511023551537
SKA3	DHX58	0.0030427328310906	0.0030427328310906	1.0	-0.2436741797908541
SNCB	NOVA1	0.0017906711436808	0.0017906711436808	1.0	0.44253602087755106
RBBP4	POLR3K	4.743364843307063e-05	4.743364843307063e-05	1.0	0.2567014593840584
ARHGDIG	C1QL3	-1.1690290399675857e-39	1.1690290399675857e-39	-1.0	0.14924173964001497
SPAG4	IGFLR1	-2.407092208001055e-38	2.407092208001055e-38	-1.0	-0.10429354470203205
PSAP	IL9R	0.0018449504859745	0.0018449504859745	1.0	-0.16850479470954344
DNAJA2	MAST1	0.0003820356796495	0.0003820356796495	1.0	-0.042717006236960196
TTC16	CMTR2	0.0015624889638274	0.0015624889638274	1.0	-0.12062974964460144
TMEM132E	GRIN2B	-0.0017641904996708	0.0017641904996708	-1.0	0.35641187664392954
NXPH1	DIAPH1	-0.0015959177399054	0.0015959177399054	-1.0	-0.49196690844054136
ZNF580	PLEKHA3	0.0010117253987118	0.0010117253987118	1.0	-0.09290591183846172
ERVFRD-1	NSMAF	-0.0005293264403007	0.0005293264403007	-1.0	-0.1382283292575946
CFAP157	MS4A14	0.0042755682952702	0.0042755682952702	1.0	-0.15401281387042823
SIGLEC12	IL13RA1	-0.0023376510944217	0.0023376510944217	-1.0	-0.0884850729646467
UPK3A	TMPRSS5	0.0007281370926648	0.0007281370926648	1.0	0.0975546935577577
ATP5PD	MYO15A	7.547307208868062e-38	7.547307208868062e-38	1.0	-0.18908827428143357
C11orf16	ADCY10	-0.0007145415875129	0.0007145415875129	-1.0	0.2414255038122661
ANKLE2	ZNF813	4.728813389919742e-38	4.728813389919742e-38	1.0	0.2402709470613052
ZNF14	MFAP4	-0.0008042707340791	0.0008042707340791	-1.0	-0.08779424833398285
NANOS1	ARPC5L	-0.0039000837132334	0.0039000837132334	-1.0	0.08054034114994121
TNFRSF10A	RILPL1	0.001198690617457	0.001198690617457	1.0	-0.07017814416403823
YY2	KLF16	0.0005142261506989	0.0005142261506989	1.0	0.17254177182901692
SOD2	FANCA	-2.7038886240435154e-38	2.7038886240435154e-38	-1.0	0.01234317946838238
WDR75	CDKN2AIP	-0.0014651997480541	0.0014651997480541	-1.0	0.4693131988235259
NLGN4X	HMGA1	0.0002430365129839	0.0002430365129839	1.0	-0.06148664403864554
CXCR5	STRIP1	1.7482659896750384e-38	1.7482659896750384e-38	1.0	-0.06271222108315473
PFDN5	FIBP	-1.3415877354614723e-38	1.3415877354614723e-38	-1.0	0.4243622417740611
SHANK3	KREMEN2	5.673424311680719e-05	5.673424311680719e-05	1.0	0.03223255199215373
OSCP1	MRPS10	-0.0005496518569998	0.0005496518569998	-1.0	0.1039901524998745
CHMP4C	RELL2	0.0011842221720144	0.0011842221720144	1.0	-0.08480360178013809
SNX14	NR1D2	0.0029381262138485	0.0029381262138485	1.0	0.35032645340101765
BRPF1	PLK3	-0.00289913918823	0.00289913918823	-1.0	0.31512642864995827
RRBP1	REXO5	0.002547517651692	0.002547517651692	1.0	0.15473005263623088
LPP	ST6GALNAC1	0.0007619281532242	0.0007619281532242	1.0	-0.0035400205043372448
LSM7	DAXX	-0.0010854075662791	0.0010854075662791	-1.0	0.15218267817773454
FOXO3	IGSF3	-9.282087557949126e-05	9.282087557949126e-05	-1.0	0.04064991072165132
ABCC9	GRIA2	-0.0005861604004167	0.0005861604004167	-1.0	0.19227016605871675
PPIP5K1	ZNF845	-0.0016528258565813	0.0016528258565813	-1.0	0.2897798623490563
ALKBH2	PRKAR2B	-0.0004114327603019	0.0004114327603019	-1.0	-0.08352191678183471
TIMM21	SLC6A19	-0.001155286678113	0.001155286678113	-1.0	-0.18421581866175513
GTPBP1	KREMEN2	-0.0009568337118253	0.0009568337118253	-1.0	0.026624498414457062
CSDE1	BRPF1	-0.0010449964320287	0.0010449964320287	-1.0	0.4742822936766983
FLYWCH1	IGFLR1	4.1469449418261335e-38	4.1469449418261335e-38	1.0	0.13609424605877823
ENKUR	PROX1	0.0007489633280783	0.0007489633280783	1.0	0.03965467753165953
SIGLEC12	DNAJA4	-0.0007373662083409	0.0007373662083409	-1.0	0.018598593014133556
SEC14L1	ZNF382	-0.0046404465101659	0.0046404465101659	-1.0	0.09582126805621348
LMTK3	POMT2	0.0006367326132021	0.0006367326132021	1.0	0.1984959300194349
GSDMA	GNMT	0.0043884846381843	0.0043884846381843	1.0	-0.07399298308764403
MYCT1	ITPRIP	0.0006652612937614	0.0006652612937614	1.0	-0.05047069554986425
MTOR	NCKAP5	0.0002727699466049	0.0002727699466049	1.0	0.05960260143536879
THAP12	FIS1	-0.0007126567652449	0.0007126567652449	-1.0	0.2530369174711266
FAAH	EPS8L1	-0.0011636792914941	0.0011636792914941	-1.0	0.36741593997012684
DGKH	TMC8	-0.0031840107403695	0.0031840107403695	-1.0	-0.05688661473311187
RGS19	BMP7	2.1758296165904406e-38	2.1758296165904406e-38	1.0	-0.2983998240657654
ZFP82	PTPRN2	0.0041088676080107	0.0041088676080107	1.0	0.01311631616600657
UBQLN2	ZNF217	-2.86530121229589e-05	2.86530121229589e-05	-1.0	0.31853000744912396
SOX17	FANCA	0.0031106190290302	0.0031106190290302	1.0	-0.24813323877320936
CUTC	GLG1	-0.0010055479360744	0.0010055479360744	-1.0	0.23120701479116718
PODXL	PZP	-0.0043360199779272	0.0043360199779272	-1.0	-0.12696934892323394
GRIA4	DNAJC24	-0.0018450597999617	0.0018450597999617	-1.0	-0.034999844356030534
AAGAB	GPX4	-0.0027192933484911	0.0027192933484911	-1.0	0.3504546142537157
CELF2	N4BP3	-0.0050114830955863	0.0050114830955863	-1.0	-0.08981147287332587
TOM1L1	NRDC	0.0007683016592636	0.0007683016592636	1.0	0.1524475335041346
YIPF6	ZNF813	-6.410805949633463e-39	6.410805949633463e-39	-1.0	0.16016860269079075
TARDBP	POLM	-0.0030685139354318	0.0030685139354318	-1.0	0.3484152492716029
RSBN1L	ADCK5	0.0030210786499083	0.0030210786499083	1.0	-0.14702535131165978
ZBTB33	PRRG2	-1.0523010180191747e-38	1.0523010180191747e-38	-1.0	-0.00511165833616677
MRPS27	GAS7	0.000646129832603	0.000646129832603	1.0	-0.02789033225037737
NXPH3	USP42	0.0030376899521797	0.0030376899521797	1.0	-0.08751613880814291
TBC1D19	TYK2	0.0004608208837453	0.0004608208837453	1.0	0.011920132153795693
CIT	SLC6A19	0.0002778229827526	0.0002778229827526	1.0	-0.18277032305906077
BTN2A1	ELF1	-0.0013889091787859	0.0013889091787859	-1.0	0.3616967952230803
GJD2	CYSTM1	0.0011658249422907	0.0011658249422907	1.0	-0.13476255645007917
CHDH	BAX	-9.36663626665548e-39	9.36663626665548e-39	-1.0	-0.05712147520716914
CCZ1B	NXPH1	-0.0013713589869439	0.0013713589869439	-1.0	-0.2902967895193017
WDR83OS	PSMD4	0.0001364747004117	0.0001364747004117	1.0	0.5700645756351043
DCLK1	LRRC41	3.255497152838801e-38	3.255497152838801e-38	1.0	0.06835583498017987
ZFP82	ZNF430	-0.0013931652065366	0.0013931652065366	-1.0	0.41044185880340145
PCGF2	UBXN8	-3.18988415484372e-38	3.18988415484372e-38	-1.0	0.15458976399861513
SERF1A	RILPL1	0.0013970849104225	0.0013970849104225	1.0	0.034595017053683966
EAF2	ZNF354B	-0.000420613650931	0.000420613650931	-1.0	0.0791253616727956
BCAN	ZNF564	-0.0001074627944035	0.0001074627944035	-1.0	-0.20307081370628063
SESN3	ZNF589	0.0008111834758892	0.0008111834758892	1.0	0.2562319317341397
RNF144B	CNNM3	1.7933885008755294e-38	1.7933885008755294e-38	1.0	0.13129096274963306
ZNF648	PDXDC1	0.0007542559760622	0.0007542559760622	1.0	-0.3173897166429786
MED15	GKAP1	-0.0023165931925177	0.0023165931925177	-1.0	-0.012215384610785595
CCNB3	PLA2G4B	4.872398838365248e-38	4.872398838365248e-38	1.0	-0.047582705079481716
DGCR2	SAP18	-7.01355654744244e-38	7.01355654744244e-38	-1.0	0.24009562122631714
AQP6	NLRC5	-6.812344054196728e-06	6.812344054196728e-06	-1.0	-0.2927715488856137
SCG5	UBE2M	-2.9316775366909147e-38	2.9316775366909147e-38	-1.0	-0.05337590833868178
PIM1	TIMM21	0.0005311249406076	0.0005311249406076	1.0	-0.04286517285310304
CFAP157	PLAUR	-0.0022130198776721	0.0022130198776721	-1.0	0.01716079692099177
PHC3	NCSTN	0.0018556989962235	0.0018556989962235	1.0	0.2967295493256423
ESRP1	MBOAT2	0.0025740836281329	0.0025740836281329	1.0	0.11604262979268333
CCR10	ZNF442	0.0019432064145803	0.0019432064145803	1.0	-0.09606149753409461
TBC1D19	TERF2	0.001686637988314	0.001686637988314	1.0	0.0693884793420706
DDX51	ITIH2	0.0008558293338865	0.0008558293338865	1.0	-0.14427065102285633
PCYOX1	GADD45B	-0.0010819516610354	0.0010819516610354	-1.0	-0.02256008905678591
MUSTN1	CFD	-0.0020775038283318	0.0020775038283318	-1.0	0.09097452916828752
CELF2	MPHOSPH8	0.0015853111399337	0.0015853111399337	1.0	0.31994256962241246
LARP4	HLA-A	9.732042963150887e-05	9.732042963150887e-05	1.0	-0.12759571818868112
PNO1	RNF187	0.0028803572058677	0.0028803572058677	1.0	0.3107465718768856
DENND6A	KIAA0930	0.0017061275430023	0.0017061275430023	1.0	0.36234365842421334
FAM174B	EARS2	2.5936395055449104e-39	2.5936395055449104e-39	1.0	0.1598224585814869
CTDSPL2	FAM133B	0.001922761555761	0.001922761555761	1.0	0.4608440885158563
ZNF20	NABP2	0.0017301220213994	0.0017301220213994	1.0	-0.025549464970203117
CCDC181	ZNF112	0.00174320791848	0.00174320791848	1.0	0.32079814237435705
KPNA1	GJD4	0.0041485647670924	0.0041485647670924	1.0	-0.46206952656417827
AJAP1	RPRD2	5.668344213373145e-38	5.668344213373145e-38	1.0	-0.07370451123905457
TSPAN18	LRRFIP2	1.3882591018545818e-38	1.3882591018545818e-38	1.0	0.10030683667533667
BNC2	TMEM191C	4.8213117002513586e-39	4.8213117002513586e-39	1.0	-0.18375103724422237
TUBA1B	SLC9A6	0.0009923272300511	0.0009923272300511	1.0	0.2779723934875301
FOXI1	TMC8	0.0004751468659378	0.0004751468659378	1.0	-0.05301498766409422
PROZ	HHEX	-0.0022144445683807	0.0022144445683807	-1.0	0.12024143468584463
SOD2	ADAMTS8	-4.1845185180694605e-38	4.1845185180694605e-38	-1.0	-0.17821216333434586
RPL13	HIC2	0.0006947497604414	0.0006947497604414	1.0	0.26518572616937836
KCNH3	VPS13B	3.088889570790343e-05	3.088889570790343e-05	1.0	-0.022344027986338076
N4BP1	ZNF81	-0.0022068184334784	0.0022068184334784	-1.0	0.4480987876254118
TEKT3	PTRH1	6.35721917531891e-38	6.35721917531891e-38	1.0	-0.04064494695515046
ZNF578	ANGEL2	-0.0020605076570063	0.0020605076570063	-1.0	0.19153584829507841
TBR1	TRO	-3.184644699885609e-38	3.184644699885609e-38	-1.0	0.0514597443557047
CD2AP	PSAP	-9.924033559406891e-39	9.924033559406891e-39	-1.0	0.33232474240744814
INSL6	EDRF1	-0.0016792013775557	0.0016792013775557	-1.0	-0.15301459983718896
ELANE	TMEM94	-0.0019891469273716	0.0019891469273716	-1.0	-0.20462521176381374
HS3ST3B1	NAV1	0.0014695015270262	0.0014695015270262	1.0	0.01899412776305141
TUBA1B	ITGA8	-0.0005112139624543	0.0005112139624543	-1.0	-0.1731236359047292
STAT2	DYNC1H1	0.000810261175502	0.000810261175502	1.0	0.37961637827703465
GFRA3	CCDC40	3.3721880754455924e-05	3.3721880754455924e-05	1.0	0.13960377088827186
FAM72B	SOCS1	-3.294411211193101e-38	3.294411211193101e-38	-1.0	0.08133372625177154
ZCCHC9	ARHGAP28	0.0001485194079577	0.0001485194079577	1.0	-0.036019314667457634
NPL	NFKBIE	-0.0030881685670465	0.0030881685670465	-1.0	0.2529987371657206
PPM1E	ZP1	-0.0011702282354235	0.0011702282354235	-1.0	0.02474534742226868
GNG4	ACTA1	0.000785497657489	0.000785497657489	1.0	0.01338621783311465
PIGM	PSMB2	0.0015960419550538	0.0015960419550538	1.0	0.38126431588117415
PNPLA2	CCDC97	0.0005906809819862	0.0005906809819862	1.0	0.5157583734245254
IFFO1	ZNF805	-0.0026179617270827	0.0026179617270827	-1.0	0.12532115421445736
MARS2	RILPL1	-3.28858965685291e-39	3.28858965685291e-39	-1.0	-0.21254532667270595
GRIA4	CCR10	-0.0003625431563705	0.0003625431563705	-1.0	0.05660928959635624
CD47	MOSPD3	8.207713391212604e-39	8.207713391212604e-39	1.0	-0.1556875865318837
SPC24	CA10	-0.0002786058757919	0.0002786058757919	-1.0	-0.17084879975172668
PCBP4	RSAD2	0.0015232270816341	0.0015232270816341	1.0	-0.2755200164015329
ZNF7	CATSPERB	-0.0005303945508785	0.0005303945508785	-1.0	-0.10322910997333748
GPX4	MAST1	-6.723133992636576e-05	6.723133992636576e-05	-1.0	-0.06560738465600463
MRPL48	MTOR	-0.000204052979825	0.000204052979825	-1.0	0.028119109703478636
PTPRD	NR2F2	-0.0005720928311347	0.0005720928311347	-1.0	0.25539778355441406
FIS1	SYNC	-0.000677071919199	0.000677071919199	-1.0	0.21669937125480546
RMC1	TRPV1	-0.0011919436510652	0.0011919436510652	-1.0	0.09048688086738502
SIGLEC12	SLC6A14	0.0009774472564458	0.0009774472564458	1.0	0.16635646597926343
ACTR1A	ZFP82	0.0006484843906946	0.0006484843906946	1.0	0.0644862399103991
CRTAP	SFMBT2	-0.0035011828877031	0.0035011828877031	-1.0	0.00025054798894925517
RPS6KA6	CPNE6	9.531221439829096e-05	9.531221439829096e-05	1.0	0.16057507920363404
NLRC5	WDR18	0.0015397744718939	0.0015397744718939	1.0	-0.03166319935882615
SPAG6	TDO2	1.825222638868675e-38	1.825222638868675e-38	1.0	0.10778413609585558
CHRD	FBXL20	-0.0005586971528828	0.0005586971528828	-1.0	-0.110800909671046
PDXDC1	STRIP1	0.0004633656644728	0.0004633656644728	1.0	0.4025684330596825
KCNH4	MED8	-0.0002564443275332	0.0002564443275332	-1.0	-0.23492515491512606
HNRNPA1	CCDC85B	3.8236788385716557e-38	3.8236788385716557e-38	1.0	0.12686499487925826
NXPH3	LAMTOR4	-0.0023405274841934	0.0023405274841934	-1.0	-0.193711714083444
HBP1	PLXDC2	-1.774051843236465e-38	1.774051843236465e-38	-1.0	0.245975453265916
SCAF1	CCDC92	-0.0016400647582486	0.0016400647582486	-1.0	0.3780752855653003
TRMT1	DRICH1	-0.0004390499379951	0.0004390499379951	-1.0	-0.10465503924039148
POLR2H	ZNF112	6.202693509502727e-40	6.202693509502727e-40	1.0	0.12281861361182558
SV2B	MRPS35	1.256660500602756e-38	1.256660500602756e-38	1.0	-0.20340344360032375
ST8SIA4	COMMD6	-0.0019534637685865	0.0019534637685865	-1.0	0.09986652771974429
RAD23B	IFFO2	-0.0027875155210494	0.0027875155210494	-1.0	0.4276864210273315
CAMK2A	CDHR4	-0.0001789147790987	0.0001789147790987	-1.0	0.11269806167028412
SGPP2	ACOX2	-0.0022247780580073	0.0022247780580073	-1.0	-0.05615247526848305
TARDBP	ZNF549	-0.0047186920419335	0.0047186920419335	-1.0	0.23192129925741053
GALR1	ADAMTS2	-0.0001779251324478	0.0001779251324478	-1.0	0.007607107620360624
MTF1	PTRH1	0.0032799302134662	0.0032799302134662	1.0	0.05391468460374525
HNRNPA0	VSTM2L	1.0622258264966325e-37	1.0622258264966325e-37	1.0	0.04027186232443142
KDSR	EIF4E3	0.0009636136819608	0.0009636136819608	1.0	0.14537539039858702
COQ10B	RHPN2	-4.305839015475003e-38	4.305839015475003e-38	-1.0	-0.024424945224856637
LCNL1	DNAH6	-7.015917455095134e-39	7.015917455095134e-39	-1.0	0.05989035509498188
FOXN4	NUP188	-0.0015104849589988	0.0015104849589988	-1.0	-0.21155842840601857
NUP35	PTP4A1	-0.0017340992344543	0.0017340992344543	-1.0	0.3281433592166793
RPL13	RRN3	-0.0003339331306051	0.0003339331306051	-1.0	0.18436434286132988
ZNF320	STARD3	-0.0006092000403441	0.0006092000403441	-1.0	0.06168095953535345
EEF1A2	C1orf43	-0.0002020060201175	0.0002020060201175	-1.0	0.20354262806819193
TMEM132E	SEMA5A	0.000777045788709	0.000777045788709	1.0	0.14113124167180185
WDR54	SLC15A4	-2.726926811576094e-40	2.726926811576094e-40	-1.0	0.07454133325866276
ANKRD34C	ERICH5	-0.0008354741730727	0.0008354741730727	-1.0	0.223308827117132
PGAM5	GCC2	-0.0008182256133295	0.0008182256133295	-1.0	0.0723522694008764
SCGB3A1	THAP10	-3.409178676460075e-38	3.409178676460075e-38	-1.0	-0.03143774246773385
PIM1	MARCO	0.0065995338372886	0.0065995338372886	1.0	0.19367749334139556
LRRC32	MYO1G	8.498564658390321e-38	8.498564658390321e-38	1.0	0.03147305023186721
SLC6A17	DTNB	0.0006944781634956	0.0006944781634956	1.0	0.0773902454894222
CTSF	CIT	0.0007033951114863	0.0007033951114863	1.0	-0.021061258615207096
SMAD5	ZNF20	-5.781669182000943e-39	5.781669182000943e-39	-1.0	-0.02278977203783699
MMP19	MARCKSL1	0.0050718570128083	0.0050718570128083	1.0	-0.09120100579190628
PPM1E	CMTM1	-0.0038297043647617	0.0038297043647617	-1.0	-0.035001491268248815
PHYH	GCNT7	4.053910743095912e-05	4.053910743095912e-05	1.0	-0.3106497279353549
CTIF	CNOT11	-0.001292806584388	0.001292806584388	-1.0	0.23873192549614225
ADAMTS2	PLK3	0.0020997824613004	0.0020997824613004	1.0	0.01767201726747365
BTRC	ZFP82	0.0026104010175913	0.0026104010175913	1.0	0.05136990578793297
LYSMD2	GP1BA	0.0008724543149583	0.0008724543149583	1.0	0.13430263400890824
SRD5A1	ZNF652	0.0021763870026916	0.0021763870026916	1.0	0.15422669487584972
ELF1	MRPS34	0.0034981074277311	0.0034981074277311	1.0	0.10576925614882668
PSMB2	THAP10	-0.0012668807758018	0.0012668807758018	-1.0	0.1704883891134382
MAP4K2	CSNK1G2	9.342909470433368e-05	9.342909470433368e-05	1.0	0.4851029538738577
KCNF1	GATM	-0.0025437870062887	0.0025437870062887	-1.0	0.09785089877612299
TMEM30A	ACAN	-0.0006834618397988	0.0006834618397988	-1.0	-0.20137438440507577
LRRC41	ANKRD30B	-0.0009877893608063	0.0009877893608063	-1.0	-0.2310688655293756
RBCK1	PRKCQ	-9.131132645442587e-39	9.131132645442587e-39	-1.0	0.023174232538965944
FBXO17	KY	0.0001456461905036	0.0001456461905036	1.0	-0.1993554175240295
ZBED6	PCDHGB3	0.0003023113240487	0.0003023113240487	1.0	0.18651535491241514
DDX18	FBLN7	0.0065557565540075	0.0065557565540075	1.0	-0.12861783859136666
TMTC2	PYGO1	-3.9116614061640576e-05	3.9116614061640576e-05	-1.0	0.2070757296801849
MIA	PDIA2	0.0025748789776116	0.0025748789776116	1.0	0.09593141304501925
TOM1L1	MGST2	-0.0033805698622018	0.0033805698622018	-1.0	0.2385953089833282
MRM1	WIF1	-0.001361783943139	0.001361783943139	-1.0	-0.044073430513971716
PHC3	POLR2J3	-0.0006649960414506	0.0006649960414506	-1.0	0.30362174764604544
C1orf43	CYP4F3	0.0023618573322892	0.0023618573322892	1.0	-0.1602989917482228
PIBF1	GNG2	-0.0019270476186648	0.0019270476186648	-1.0	0.14177227660657607
UBE2Z	CELSR2	-6.511861283797771e-05	6.511861283797771e-05	-1.0	0.31078659651986895
PLPP2	SUN2	0.0005789114511571	0.0005789114511571	1.0	-0.10211179121342748
CTDSPL2	DPY19L4	-0.0001223647850565	0.0001223647850565	-1.0	0.43287171389301293
RPL39	CCDC40	-0.0013023079372942	0.0013023079372942	-1.0	-0.08949998487665044
ADCY4	DOCK9	-0.0008013298502191	0.0008013298502191	-1.0	0.06579202866766731
SMIM27	ZNF112	1.0082432133918776e-38	1.0082432133918776e-38	1.0	-0.34312824372234774
EMC6	SREBF2	-0.0005315805319696	0.0005315805319696	-1.0	0.2796311429909035
TUBA1B	OPRM1	-0.0026754920836538	0.0026754920836538	-1.0	-0.3551682843469799
ITGA8	BTLA	-0.0014568343758583	0.0014568343758583	-1.0	-0.061691376973027665
SP9	WNT11	0.001304363948293	0.001304363948293	1.0	0.22713947717733135
CUTC	SEC63	-0.0002204895135946	0.0002204895135946	-1.0	0.24239669856604168
KCNF1	TMX1	-0.0001386136427754	0.0001386136427754	-1.0	-0.20623701733969482
ESRP1	GNAI3	0.0004953911411575	0.0004953911411575	1.0	-0.03655078282730005
RAD23B	ADCY4	-0.0006503752083517	0.0006503752083517	-1.0	-0.2028006481517697
P2RX2	DHX15	0.0001776088756741	0.0001776088756741	1.0	-0.19965065750604352
ADAM23	NPAS1	-0.0003022471501026	0.0003022471501026	-1.0	0.192643703848651
HEXA	IRF5	-0.0023304040078073	0.0023304040078073	-1.0	0.15506782594062068
FHL3	CEBPZOS	0.0007209479808807	0.0007209479808807	1.0	0.06498938242098953
ELMO1	ODF2L	-0.0014344161609187	0.0014344161609187	-1.0	0.21829769955314818
USP42	TUT1	0.0025838240981101	0.0025838240981101	1.0	0.31335925794800523
KLF15	SH3BP5L	-0.0007410274120047	0.0007410274120047	-1.0	0.02696722326471794
ST8SIA5	CATSPERB	-0.0005085068987682	0.0005085068987682	-1.0	0.06937500635224927
SELENOO	TPH1	-1.1478486939390087e-38	1.1478486939390087e-38	-1.0	-0.29308199266132584
MIIP	ZNF343	-0.0020777368918061	0.0020777368918061	-1.0	0.20532786936422082
ZMYM2	CCDC40	-0.0009584553190506	0.0009584553190506	-1.0	0.07960266793591189
TBC1D7	UBE2T	0.0019839447923004	0.0019839447923004	1.0	0.14496943612005495
PCDHA10	MMP13	0.0010671275667846	0.0010671275667846	1.0	0.021709511864317
RPL4	SAP18	2.7601658914095715e-38	2.7601658914095715e-38	1.0	0.48578665199364146
THY1	FBF1	-2.360809281542256e-38	2.360809281542256e-38	-1.0	-0.03324820838309512
ZC3H18	WASHC1	-0.0048713125288486	0.0048713125288486	-1.0	0.2929770313576057
POLR2J3	REX1BD	-0.0013768137432634	0.0013768137432634	-1.0	0.08469976075697748
NANOS3	PIEZO1	0.0005221503670327	0.0005221503670327	1.0	-0.3121566203964199
PNMA1	RAD21L1	-0.0016351693775504	0.0016351693775504	-1.0	-0.2699434650720212
METTL17	ABCC1	-0.0041481237858533	0.0041481237858533	-1.0	0.17822715309998555
ACSL4	CIT	4.24690124284458e-40	4.24690124284458e-40	1.0	0.17082458854978277
GLB1L3	KDR	-0.0007942180964164	0.0007942180964164	-1.0	-0.03777057092611801
TMEM132C	ASPHD2	0.0005681744078174	0.0005681744078174	1.0	-0.0733955937041686
SLC26A1	PCDHB16	-7.909489067969844e-05	7.909489067969844e-05	-1.0	-0.052793098051734384
RABGAP1	STRIP1	0.0003920352028217	0.0003920352028217	1.0	0.491904128509318
TRPM6	TMEM59	-0.0014707142254337	0.0014707142254337	-1.0	-0.03584017169228034
NFIB	SBNO1	0.001840507145971	0.001840507145971	1.0	0.13048869154887155
ESRP1	ARHGEF26	-0.0005987322656437	0.0005987322656437	-1.0	0.2511263081006371
LARP4	YY2	0.0006135904113762	0.0006135904113762	1.0	0.18060129954077872
SORBS3	CCDC69	0.0003386917815078	0.0003386917815078	1.0	0.05698010206392
GFY	GP5	-0.001101856236346	0.001101856236346	-1.0	0.15412689456053433
EML6	AGA	-0.0007948062266223	0.0007948062266223	-1.0	-0.16203355783775533
GTPBP1	ABCC9	1.324218919762643e-05	1.324218919762643e-05	1.0	-0.0952744856143011
ZMYM2	SHKBP1	0.0034846193157136	0.0034846193157136	1.0	0.09791777470903458
CCZ1B	CYP51A1	0.0006350802723318	0.0006350802723318	1.0	0.2696251423015878
PLEKHA2	C11orf86	-2.1052763408593823e-38	2.1052763408593823e-38	-1.0	-0.2659239483445626
RRBP1	HHEX	-0.0047041671350598	0.0047041671350598	-1.0	0.07231891301822907
RREB1	IL10RB	-0.0003751004696823	0.0003751004696823	-1.0	0.29516989432190516
MTX2	OGT	0.0033029273618012	0.0033029273618012	1.0	0.22643809438602316
PEX14	TTLL3	-6.451077933888882e-05	6.451077933888882e-05	-1.0	0.17658170802130962
TBC1D7	NME4	0.0007224376895464	0.0007224376895464	1.0	0.181739434682325
CD72	SGPL1	0.0004776013083755	0.0004776013083755	1.0	-0.07306034645093752
GRIA2	WIZ	-0.0019009351963177	0.0019009351963177	-1.0	-0.09893971006170507
LRRTM4	DDX5	-4.180772567014627e-38	4.180772567014627e-38	-1.0	-0.19368876910676977
FAXC	CPNE4	-0.0012403654400259	0.0012403654400259	-1.0	0.3827463397254755
PRKAR2A	SSB	0.002327985363081	0.002327985363081	1.0	0.31988476235285535
CDC23	TPO	-0.0026544330175966	0.0026544330175966	-1.0	-0.29213953351501654
HES1	ZNF320	0.0007039767224341	0.0007039767224341	1.0	-0.08577396023001523
EFEMP1	THSD1	-6.158970194818864e-39	6.158970194818864e-39	-1.0	0.5070357444902021
DDX18	AP5S1	0.0002802212256938	0.0002802212256938	1.0	0.2641613951102768
POT1	POLR2C	0.0003307927690912	0.0003307927690912	1.0	0.37915216550547176
SNTN	SLC9B1	-0.0003466180933173	0.0003466180933173	-1.0	0.16050927922813654
PPP4R1	PCDHA2	0.0079290512949228	0.0079290512949228	1.0	-0.34278426323354255
LSM10	SDF2	5.30784236616455e-05	5.30784236616455e-05	1.0	0.44771341961058275
P2RY10	UBXN8	-5.769421553163051e-38	5.769421553163051e-38	-1.0	-0.16290032832991955
NFKBIB	CHCHD7	1.7211681003614644e-38	1.7211681003614644e-38	1.0	0.1629693758146475
NCKAP5	IGSF23	0.0006799778784625	0.0006799778784625	1.0	0.10990883550239257
CCDC117	UPK1A	-1.4502345038636122e-05	1.4502345038636122e-05	-1.0	-0.22695034495358485
AP5M1	THAP10	0.0006218371563591	0.0006218371563591	1.0	-0.04085444729962163
NLRP3	AAR2	-5.073848384557813e-38	5.073848384557813e-38	-1.0	-0.03257884603389273
RREB1	SERPINA10	-0.0003328386810608	0.0003328386810608	-1.0	0.11515986188266343
ARHGEF26	RABL6	-0.0023621704895049	0.0023621704895049	-1.0	0.01872584844753665
INCENP	PLET1	-0.0016749358037486	0.0016749358037486	-1.0	-0.3845799773960982
SLX1A	EXOSC5	-0.0002127522748196	0.0002127522748196	-1.0	0.3456736714324572
ENPP2	RBFOX3	0.0009555508731864	0.0009555508731864	1.0	0.02720112305106317
KRT23	OBSL1	1.4357967509583371e-38	1.4357967509583371e-38	1.0	-0.1916904215008634
NCKAP5	PRSS21	0.0044518359936773	0.0044518359936773	1.0	-0.20700074640515415
ZNF14	NME2	0.0001866056845756	0.0001866056845756	1.0	-0.01777089015660505
ESPNL	LARP6	0.000324885622831	0.000324885622831	1.0	0.1732196034287622
AAR2	P4HTM	0.0006175150629132	0.0006175150629132	1.0	0.1653218675620915
TFB2M	SPG11	-0.0030566002242267	0.0030566002242267	-1.0	0.08062014634378167
TUT7	ATXN7L1	0.0008684566710144	0.0008684566710144	1.0	0.4182582325049209
ZNF578	LRRN4CL	-0.0019663928542286	0.0019663928542286	-1.0	0.09051336860122615
DHX35	FBXO17	-0.0013798008440062	0.0013798008440062	-1.0	0.024562907004797865
DTNA	GALNT1	-0.0006995730218477	0.0006995730218477	-1.0	0.06053555531485888
RASGEF1B	SNX19	0.0024774810299277	0.0024774810299277	1.0	0.07164510904352128
RGL3	AAR2	-5.17551763281905e-38	5.17551763281905e-38	-1.0	-0.05922150383260574
INTU	SNAP23	-0.0007432416896335	0.0007432416896335	-1.0	0.009682293316547182
MED29	OR1D2	0.0044311895035207	0.0044311895035207	1.0	-0.1856744473595274
PPP4R1	LYSMD2	0.0001940129586728	0.0001940129586728	1.0	0.15578559024568214
GUCY1A1	MOB1B	0.0019285414600744	0.0019285414600744	1.0	0.10218924169266741
FAS	HMGXB4	-0.00130316009745	0.00130316009745	-1.0	0.004440067206527805
ELOA2	C1QL3	2.297119145299921e-38	2.297119145299921e-38	1.0	0.11143275753780649
HGH1	PNRC1	-0.0013517928309738	0.0013517928309738	-1.0	0.07199681643046901
TRIM46	FHL3	0.0015642013167962	0.0015642013167962	1.0	0.12490810178566616
ZNF3	DCP2	0.0012661416549235	0.0012661416549235	1.0	0.33571197110970524
CCDC148	CFAP157	0.0010248655453324	0.0010248655453324	1.0	0.08790035676389726
RAD23B	DNAJC8	-0.0026901112869381	0.0026901112869381	-1.0	0.44645755872575377
NRGN	DYSF	-5.105451588564037e-38	5.105451588564037e-38	-1.0	0.3396503842116272
ZNF609	NANOS3	-0.0021870089694857	0.0021870089694857	-1.0	-0.4273323044885016
ZNF623	FRMPD4	1.0227937361260407e-39	1.0227937361260407e-39	1.0	-0.1107177680580637
BTRC	CDK10	-0.0003406971518415	0.0003406971518415	-1.0	0.24228816139826595
SMS	CPNE9	-0.002913239179179	0.002913239179179	-1.0	-0.2053200468882916
ANXA1	NFKBIE	4.352081304278336e-38	4.352081304278336e-38	1.0	0.1790352102464375
CCDC117	TOM1L1	0.0009340691613033	0.0009340691613033	1.0	0.16824914438484184
RNF157	RNPC3	-5.418286673375405e-05	5.418286673375405e-05	-1.0	0.13462388893858568
SPCS2	BMP7	-6.220126783437699e-38	6.220126783437699e-38	-1.0	-0.0695631377654043
BRD1	MCTP2	-0.0005669491947628	0.0005669491947628	-1.0	0.2104120139020406
DAPK2	PBX4	-2.3378083685488287e-38	2.3378083685488287e-38	-1.0	-0.04048172649264506
ANKRD27	CCDC40	0.000739861279726	0.000739861279726	1.0	0.020495889145666683
RARB	SYT2	-0.0013448457466438	0.0013448457466438	-1.0	0.12393240915679084
ACAD11	ACTG2	-0.0022314107045531	0.0022314107045531	-1.0	-0.010196708166166142
NAMPT	MAML1	-0.0004026119131594	0.0004026119131594	-1.0	0.0004517630648007711
TMEM59	TMEM167A	-0.0039503560401499	0.0039503560401499	-1.0	0.5200797504276232
TTC22	EARS2	-7.479880370140761e-39	7.479880370140761e-39	-1.0	-0.18210522505261006
RASGEF1B	NPY5R	-0.0022789572831243	0.0022789572831243	-1.0	0.01292188970993903
RCC1L	IGFLR1	0.0023252218961715	0.0023252218961715	1.0	0.05679784935460201
CELF2	FAM193B	-0.0024093906395137	0.0024093906395137	-1.0	0.22115178494056834
DMC1	ATP2C2	-0.0003671068407129	0.0003671068407129	-1.0	-0.06617514973648997
CEBPZOS	ZFP28	-0.00162080663722	0.00162080663722	-1.0	0.05803593678942076
FBXW5	SETDB1	0.0003049215010832	0.0003049215010832	1.0	0.4473219144769315
ZNF14	RPL13	0.000187911093235	0.000187911093235	1.0	0.1327513560889657
PNISR	THAP4	-0.0002383907267358	0.0002383907267358	-1.0	0.12869736671362644
CNDP2	LARP4	0.0011695949360728	0.0011695949360728	1.0	0.279910560992118
CXCR1	GTPBP10	-0.000190581951756	0.000190581951756	-1.0	-0.16107942540278
PLCE1	DIRAS1	0.0013811157550662	0.0013811157550662	1.0	-0.10495144321502281
SYNE2	MAP2K4	-1.6759449759312346e-38	1.6759449759312346e-38	-1.0	0.22827094560283873
ACADVL	F8A2	0.0024799774400889	0.0024799774400889	1.0	0.03474408555452092
CYSRT1	ZNF430	-0.0009861007565632	0.0009861007565632	-1.0	-0.31374071851235524
LYRM7	GJD4	-2.0446299650114083e-38	2.0446299650114083e-38	-1.0	-0.21390636241108962
GADD45GIP1	UPK3A	-0.00103941175621	0.00103941175621	-1.0	-0.09129741545425042
HPD	DIABLO	-0.0011235082056373	0.0011235082056373	-1.0	-0.05959884366969476
LSM14B	FOXI2	0.001097380882129	0.001097380882129	1.0	-0.3790271632643015
SOD2	NPL	8.407864213988433e-38	8.407864213988433e-38	1.0	0.45680026570775895
PLAUR	MCL1	5.316930037224665e-05	5.316930037224665e-05	1.0	0.3238136338184503
TMEM106C	RHPN2	-0.0020700492896139	0.0020700492896139	-1.0	0.412333415640846
SLC38A9	PIGN	-2.1250989448162727e-06	2.1250989448162727e-06	-1.0	0.40100897985070477
ELF1	GUCY1A1	0.0002178261929657	0.0002178261929657	1.0	0.01429329325562995
MNS1	RILPL1	-5.365434492650221e-39	5.365434492650221e-39	-1.0	0.04926169896363987
TMEM121B	MALT1	-0.000717939576134	0.000717939576134	-1.0	-0.05791609143005094
NCCRP1	VPS37A	-0.0004163556441199	0.0004163556441199	-1.0	-0.157869109528297
KRT6A	P2RX2	-0.0001982341345865	0.0001982341345865	-1.0	0.11444737146201549
MYT1L	EID3	0.0007645987789146	0.0007645987789146	1.0	-0.12236859296174385
TRRAP	AGA	-2.723415998403574e-38	2.723415998403574e-38	-1.0	0.09410830637705644
DPY19L4	HSBP1L1	0.0007677893736399	0.0007677893736399	1.0	0.15817563583091554
CAV1	ZNF598	0.0005958916153758	0.0005958916153758	1.0	0.12567314355960155
ZBED6	NR0B1	-0.0014162400038912	0.0014162400038912	-1.0	-0.2729395376807199
BRINP3	MARCKSL1	-3.982554415080796e-38	3.982554415080796e-38	-1.0	-0.013025299049881372
ZXDB	GALNT16	-7.035267705329303e-38	7.035267705329303e-38	-1.0	-0.1184802983144352
N4BP1	RAD51B	0.002244759351015	0.002244759351015	1.0	0.09935975080856432
TEX52	PTPRN2	1.4751124214525123e-38	1.4751124214525123e-38	1.0	-0.01300321541792993
MED4	PGM5	0.0021468990016728	0.0021468990016728	1.0	-0.07217303742894528
SEC22C	GJD4	-2.0242606905339823e-38	2.0242606905339823e-38	-1.0	-0.4045174216474241
CISD1	CCNT1	0.0011786288814619	0.0011786288814619	1.0	0.1456987574495082
LCNL1	MCL1	3.889352372660395e-38	3.889352372660395e-38	1.0	-0.224356149895384
PPM1E	ORC4	-0.0006972739938646	0.0006972739938646	-1.0	0.04586798398499219
PTK2	KPNA6	-5.0295236325730615e-39	5.0295236325730615e-39	-1.0	0.2907804661875031
PCDHA10	SIRT3	-0.0020638746209442	0.0020638746209442	-1.0	-0.0127159392689934
ANKRD34C	SEC22A	-0.0001966688869288	0.0001966688869288	-1.0	-0.33591537728159526
UBN1	SLC1A3	-9.756820817554404e-39	9.756820817554404e-39	-1.0	0.0006585527926082594
ASH1L	GAA	-0.0008767289109528	0.0008767289109528	-1.0	0.10400853910067177
ACYP2	PBX4	0.0008837859495542	0.0008837859495542	1.0	-0.06098760362553627
TNFSF4	IFT140	-0.0001280506403418	0.0001280506403418	-1.0	-0.04883617292512776
ZNF598	PSAP	-0.0008810442523099	0.0008810442523099	-1.0	0.3180583311465525
ZNF7	TIMP4	-0.000162027819897	0.000162027819897	-1.0	-0.21846029450786192
DNAJA4	OGDHL	-0.0005365367978811	0.0005365367978811	-1.0	-0.14019570199536288
GSDMC	MRE11	0.0013287041801959	0.0013287041801959	1.0	-0.12455573537695946
GID8	MYO15A	-1.0717139623466373e-37	1.0717139623466373e-37	-1.0	-0.2629797751986567
RINL	FBXO17	-0.0001184384454973	0.0001184384454973	-1.0	-0.3850376187292405
UBE2T	ZNF605	0.000104502767499	0.000104502767499	1.0	-0.10004661593318502
HEXA	XRCC4	0.0040832664817571	0.0040832664817571	1.0	0.047385323637057296
USP39	SPECC1	5.206371422406554e-38	5.206371422406554e-38	1.0	0.17343500659717012
RFT1	FAM234A	5.795790066625944e-38	5.795790066625944e-38	1.0	0.3799295092678823
EIF5B	VPS4A	-0.0008301335619762	0.0008301335619762	-1.0	0.5671052432916049
ATP6V0D2	COG6	-0.0002786630648188	0.0002786630648188	-1.0	-0.22747618459850646
SLC47A1	USF2	7.891625299211785e-38	7.891625299211785e-38	1.0	-0.069180854593971
ACSL4	PCDHA10	-8.800137540378277e-39	8.800137540378277e-39	-1.0	-0.1256947049896145
CDKN2AIP	POLG	0.0014495747163891	0.0014495747163891	1.0	0.4046842411728051
DAZAP2	AGA	4.1646169970194266e-39	4.1646169970194266e-39	1.0	0.39600625462220285
C12orf56	MAP2K1	-0.0007013406138867	0.0007013406138867	-1.0	-0.2957888025646686
NFU1	EFNB1	-4.0808356039149887e-38	4.0808356039149887e-38	-1.0	0.20809579715725202
MCTP2	RGR	-0.0003910964587703	0.0003910964587703	-1.0	0.04607853513001712
ACSL4	HIBADH	-1.249285606914861e-40	1.249285606914861e-40	-1.0	0.28907411018496176
CRTAP	KCNH3	0.0002608699724078	0.0002608699724078	1.0	-0.05213310517305261
KANTR	SIT1	-0.0006786870071664	0.0006786870071664	-1.0	-0.08212393625634067
MRPL48	SOD1	0.0002766032412182	0.0002766032412182	1.0	0.3541978679951076
SLC30A4	TECPR2	0.0014124559238553	0.0014124559238553	1.0	0.15519055429042147
FRK	MRPL48	3.168917086441413e-38	3.168917086441413e-38	1.0	0.07438105177464173
KCNF1	DENND1A	-0.0022599878720939	0.0022599878720939	-1.0	-0.22197026248166662
ODAPH	AAGAB	7.521838048759573e-39	7.521838048759573e-39	1.0	-0.32260659784245055
LRRN2	AHRR	-0.003648315789178	0.003648315789178	-1.0	-0.11664790123926498
DRP2	SLC25A38	-0.0018713491735979	0.0018713491735979	-1.0	-0.14768035636636306
CLCN3	ING4	-0.0002049706527031	0.0002049706527031	-1.0	0.33485008142667544
USO1	PCDHA10	1.4412989493785083e-38	1.4412989493785083e-38	1.0	-0.0687761715300961
EIF4G1	XAB2	0.0013677895767614	0.0013677895767614	1.0	0.5249556168567201
PNISR	TLR4	0.0007459110347554	0.0007459110347554	1.0	0.043397773811405554
NANOS1	PLEKHH2	0.001152598299086	0.001152598299086	1.0	0.11694765733470316
KIF21B	GPR22	-3.300477712504856e-38	3.300477712504856e-38	-1.0	-0.08596194628511053
NLRP14	KANSL3	-0.0018731072777882	0.0018731072777882	-1.0	-0.40375701873373226
ZNF182	NEO1	0.0009167165262624	0.0009167165262624	1.0	0.19148932020453774
HLA-A	AAR2	0.0007892292342148	0.0007892292342148	1.0	0.09234512939639544
BLOC1S1	NUCB1	9.0814594174792e-39	9.0814594174792e-39	1.0	0.4210397903277836
DNAJC24	SETD9	-0.000903450360056	0.000903450360056	-1.0	0.1446141038314315
SYNE2	GPX4	1.6596998629641634e-38	1.6596998629641634e-38	1.0	-0.01301038066178882
DNAH3	PSMB4	-3.7145283380690806e-39	3.7145283380690806e-39	-1.0	-0.2485243605490127
IL17RD	HSD17B3	2.1505892885211758e-38	2.1505892885211758e-38	1.0	-0.0929000647045468
NFU1	YTHDF3	1.2960088213511504e-38	1.2960088213511504e-38	1.0	0.3423262613503698
IRAK1BP1	MRPL57	-0.0010392455151304	0.0010392455151304	-1.0	0.1362409880905942
DENND1B	AMOTL2	0.0004397221200633	0.0004397221200633	1.0	-0.10960967020700574
ANTXR1	B3GALT2	0.0034122467041015	0.0034122467041015	1.0	0.0459263160481097
CCNB1IP1	EARS2	-5.813652137891e-38	5.813652137891e-38	-1.0	0.49081436642965054
PPP1R14B	OPRM1	0.001558898598887	0.001558898598887	1.0	-0.3673401853310179
RGS2	KIAA1614	0.0030378282535821	0.0030378282535821	1.0	-0.10157926102455035
SCN3B	CTR9	0.0012740085367113	0.0012740085367113	1.0	-0.11146555604887957
ACAD11	N4BP1	0.0005391030572354	0.0005391030572354	1.0	0.38417655883791896
SP9	KLHL5	-0.001682176021859	0.001682176021859	-1.0	-0.2782097396247305
TOM1L1	TRIM46	-0.0004302198358345	0.0004302198358345	-1.0	-0.09436120033099682
CFAP157	LIMS3	0.000364568142686	0.000364568142686	1.0	-0.066755978104471
CHGB	HEATR5B	-0.0004978679935447	0.0004978679935447	-1.0	-0.0955306288796774
ZNF3	ADAMTS12	0.0038255550898611	0.0038255550898611	1.0	-0.027273811100392484
GSG1	ITGB7	-2.262251896780745e-38	2.262251896780745e-38	-1.0	-0.10160015584914012
EIF4G1	SLC51B	-0.0024746607523411	0.0024746607523411	-1.0	-0.24191759518251196
DDOST	MYO3A	0.0011248925002291	0.0011248925002291	1.0	-0.252828681344316
NFU1	PRKCQ	1.1649179105329495e-38	1.1649179105329495e-38	1.0	-0.01702388832394969
SEC14L5	RGS22	0.0016825518105179	0.0016825518105179	1.0	0.1819562821112254
CCDC71	ACOX1	0.000504040683154	0.000504040683154	1.0	0.22370151539323985
RBM11	MYO1G	0.0009502934408374	0.0009502934408374	1.0	-0.07947525241999906
GP1BA	GMPPA	-0.0040257321670651	0.0040257321670651	-1.0	0.0039003134711640686
DDA1	FOXO3	-0.0001017319009406	0.0001017319009406	-1.0	0.22200404155460443
DLG2	UBE2Q1	0.0015067333588376	0.0015067333588376	1.0	-0.05577571964243125
PLPBP	TRO	0.0015172217972576	0.0015172217972576	1.0	-0.00320784153078384
CRYBA2	C3orf20	-2.67789453753029e-38	2.67789453753029e-38	-1.0	0.32560236903671647
IL17RC	RIBC2	-0.0039047056343406	0.0039047056343406	-1.0	0.08196637233693106
SLA	PIBF1	0.0006423803861252	0.0006423803861252	1.0	0.026112576222214603
MIP	FBXO3	0.0004688683256972	0.0004688683256972	1.0	-0.3606038569395358
NFKBIB	PSAP	6.539865538197779e-39	6.539865538197779e-39	1.0	0.1925575778486485
PRPF3	RASGRF2	0.0015656915493309	0.0015656915493309	1.0	0.07171897297862939
DNAH6	NIFK	0.0005126765463501	0.0005126765463501	1.0	-0.2490386609034659
CLCN5	MTOR	-0.0005572034860961	0.0005572034860961	-1.0	0.46341512714101646
ZNF14	DDX19A	-0.0004656298551708	0.0004656298551708	-1.0	0.18272673790014146
SCNN1D	ATP5PO	2.65830354421995e-38	2.65830354421995e-38	1.0	0.014616186939664095
MAST1	WDR27	8.459169293928426e-06	8.459169293928426e-06	1.0	0.033678798983931946
MDC1	PA2G4	6.216740685828505e-38	6.216740685828505e-38	1.0	0.4855915647316026
PSAP	HNRNPF	-0.0007171187899075	0.0007171187899075	-1.0	0.5508853442434293
FAAH	SVIL	-0.0004681096470449	0.0004681096470449	-1.0	0.10360910963147929
HEATR5B	DPF3	-0.0014846769627183	0.0014846769627183	-1.0	0.012443620493343908
RCCD1	PPIL6	0.0005625410121865	0.0005625410121865	1.0	-0.04779696201880585
ST6GALNAC1	TBX3	-0.0007804962224327	0.0007804962224327	-1.0	0.020536908286179406
SCAF1	INPPL1	0.0028527996037155	0.0028527996037155	1.0	0.7144203666661505
DHX15	SNX3	0.0028310236521065	0.0028310236521065	1.0	0.3658336359539502
ZNF813	FOXI2	0.0012399897677823	0.0012399897677823	1.0	-0.14919369116211592
RPL39	ELF1	-0.0003779966209549	0.0003779966209549	-1.0	0.30877685590380205
ACYP2	CLEC11A	0.0010461817728355	0.0010461817728355	1.0	-0.030142936620907806
PTRH1	LAMC2	0.0009286800050176	0.0009286800050176	1.0	0.09834622597131244
LRRC32	ZNF112	-6.576612628606847e-38	6.576612628606847e-38	-1.0	0.10210574497502072
MT1F	ZFP90	0.0016771199880167	0.0016771199880167	1.0	-0.10596234967691198
TNFRSF10D	FOXO3	-0.000765215489082	0.000765215489082	-1.0	0.09962858958010944
FEM1B	TRIML2	6.47208362352103e-05	6.47208362352103e-05	1.0	-0.2587929383750067
TMTC2	ITK	-0.0004609042371157	0.0004609042371157	-1.0	-0.15724254890997702
PSMA7	CPLANE1	-0.0006428929627873	0.0006428929627873	-1.0	-0.02656120452365138
RASGEF1B	MFSD8	0.000115508766612	0.000115508766612	1.0	0.18642320928297254
C1orf43	IPP	-0.000228599703405	0.000228599703405	-1.0	0.2885488836176166
TSPAN10	CKAP2	-0.0022886581718921	0.0022886581718921	-1.0	-0.08791968073030557
HLA-DPA1	WDFY4	0.000301118241623	0.000301118241623	1.0	0.6184088999202936
MYCBPAP	GCC2	-0.0008286738302558	0.0008286738302558	-1.0	0.1560659490723819
ADAMTS8	GSDMA	-0.0011603628518059	0.0011603628518059	-1.0	-0.025063566837085736
HEXA	HSF4	0.0013162327231839	0.0013162327231839	1.0	0.07498845179395451
IFITM3	TBCC	-2.2044256340922237e-38	2.2044256340922237e-38	-1.0	0.11243551844537351
DNAJA2	WBP4	0.0020996397361159	0.0020996397361159	1.0	0.4287122063860975
CCDC148	DCAF12	-0.0015315330820158	0.0015315330820158	-1.0	-0.20467897475717725
RINL	SPSB4	-0.0011519764084368	0.0011519764084368	-1.0	-0.278303222555474
OSCP1	GLRA2	-0.0009681991068646	0.0009681991068646	-1.0	0.0839672673233634
STAT2	MAML1	-0.0013314831303432	0.0013314831303432	-1.0	0.039635558840935906
DLEC1	IPP	-0.0007468618568964	0.0007468618568964	-1.0	-0.02386641391193147
AP4S1	DDA1	-0.0001085847616195	0.0001085847616195	-1.0	0.06586932146099728
PHKB	KPNA6	-3.117192077266563e-38	3.117192077266563e-38	-1.0	0.4019227061365473
NUF2	MTERF1	7.26385333109647e-05	7.26385333109647e-05	1.0	0.18824609157597005
C11orf16	MYO1G	-0.0003243796527385	0.0003243796527385	-1.0	-0.15589851165719773
CCZ1B	IP6K3	-0.0008399172220379	0.0008399172220379	-1.0	-0.2255930949008546
NXPH2	MAP4K2	2.661800064148134e-38	2.661800064148134e-38	1.0	-0.33604044772752056
CCDC117	PPTC7	-0.0009782125707715	0.0009782125707715	-1.0	0.5160966211028988
RGS9BP	CHRNA9	0.0003005126782227	0.0003005126782227	1.0	0.28152150576360774
MED15	ABCC6	0.0011046309955418	0.0011046309955418	1.0	-0.06113103060377197
CT45A10	ECSCR	-0.00236676633358	0.00236676633358	-1.0	0.14429075643251238
TTC13	ELANE	0.0004887842223979	0.0004887842223979	1.0	-0.15254543241895668
GPR156	IPO7	-0.0007964657852426	0.0007964657852426	-1.0	0.012254931462304865
RPL13	SORBS3	-0.0002733379369601	0.0002733379369601	-1.0	0.20354608854219805
ZBED6	PIK3R3	0.0013522864319384	0.0013522864319384	1.0	0.23901988419355105
TBL2	PREX1	3.776889202588157e-38	3.776889202588157e-38	1.0	0.060830425134578266
RAPGEF1	C11orf16	-0.0026252851821482	0.0026252851821482	-1.0	-0.3707000293944898
ZNF648	APLN	0.0006503079202957	0.0006503079202957	1.0	0.10933696004754469
CELF2	CXADR	-0.00280072982423	0.00280072982423	-1.0	-0.25100941521913905
GLDC	XRCC3	0.0004025369998998	0.0004025369998998	1.0	0.09746319192980371
DCP1A	MMP24OS	-0.0009994369465857	0.0009994369465857	-1.0	0.23655794796896273
KLHDC1	PROSER2	0.0007296418189071	0.0007296418189071	1.0	-0.20377168021286493
TRPM6	TENT4B	0.0042264447547495	0.0042264447547495	1.0	-0.08384666248049064
TENT4B	PZP	-0.0008717927266843	0.0008717927266843	-1.0	-0.08180099356879256
TCP10L	GAA	-0.0017456893110647	0.0017456893110647	-1.0	-0.3076122999410087
PPP1R14B	PSMD13	0.0008951466879807	0.0008951466879807	1.0	0.5175083814733253
DENND1A	MIA3	0.0008342522196471	0.0008342522196471	1.0	0.4472046337654514
SCAF1	SLC16A9	-1.3550905350712128e-05	1.3550905350712128e-05	-1.0	0.11134692432716968
SOX17	DOCK9	0.0005285092047415	0.0005285092047415	1.0	0.0033587678864739406
SIGMAR1	TRAIP	0.0001625049189897	0.0001625049189897	1.0	0.4421413941630671
SEC11C	ACTA1	-8.216088952133872e-39	8.216088952133872e-39	-1.0	-0.13313807038354142
MSRB3	PGM5	0.0006148524698801	0.0006148524698801	1.0	0.3421019269461643
RPN2	CCL26	-0.0001448384427931	0.0001448384427931	-1.0	-0.18441376243662153
UBXN8	ADCY10	-0.0036131720989942	0.0036131720989942	-1.0	-0.03318198891117625
RABAC1	UBLCP1	-6.016731674457266e-38	6.016731674457266e-38	-1.0	0.2388310069121105
LIMS3	TMEM94	0.0004111951275262	0.0004111951275262	1.0	-0.27774601022528056
NTF4	SH3PXD2B	-0.0002605679910629	0.0002605679910629	-1.0	0.19303120964156573
RARB	SCAF1	0.0008031990728341	0.0008031990728341	1.0	-0.13695463800576738
SORBS3	CKMT2	0.0009278824436478	0.0009278824436478	1.0	0.052533985152285745
SOD2	DNAJA2	3.377136305515131e-38	3.377136305515131e-38	1.0	0.27692781836503383
CLCN3	YEATS4	0.0003630149294622	0.0003630149294622	1.0	0.21928868328326803
DGKH	ZNF7	0.0031749892514199	0.0031749892514199	1.0	0.30813656581219867
PIM1	SPATA2L	-0.0019804672338068	0.0019804672338068	-1.0	0.3024282552215458
FUZ	HINFP	-7.35564124829372e-39	7.35564124829372e-39	-1.0	0.06102927564802793
ACTA1	PRKCQ	0.0002455051871947	0.0002455051871947	1.0	0.03503003731280782
TUBGCP3	ULBP2	-0.0001123601468862	0.0001123601468862	-1.0	0.0100573715951667
STARD3	SLC7A6	-0.0011046865256503	0.0011046865256503	-1.0	0.4618125892042269
SLC38A9	CREG2	-3.478896542219445e-05	3.478896542219445e-05	-1.0	-0.0686604746195082
MRPL45	HAX1	-0.0018306180136278	0.0018306180136278	-1.0	0.4606981543268467
DNAJC24	NTHL1	0.0032295854762196	0.0032295854762196	1.0	0.04909954836309389
STON1-GTF2A1L	TPSD1	-1.5335488094924003e-39	1.5335488094924003e-39	-1.0	0.24855430148424942
HPRT1	GALNS	2.524409195694021e-38	2.524409195694021e-38	1.0	0.09657258666318441
TMEM132E	DSCAM	-0.001369007397443	0.001369007397443	-1.0	0.4192825280346697
WBP4	EYA4	-0.0028662618715316	0.0028662618715316	-1.0	-0.04619632946940558
C5orf15	TRIM29	0.0001211298294947	0.0001211298294947	1.0	-0.005440997295811188
DMC1	TMEM216	-0.0006060522864572	0.0006060522864572	-1.0	-0.04627118081011343
ZNF451	PRPF18	-0.0002999845310114	0.0002999845310114	-1.0	0.350042182361795
DNAJC5	ZNF205	0.0004787266079802	0.0004787266079802	1.0	0.3202340182424941
LPP	ADCY4	-0.0009998651221394	0.0009998651221394	-1.0	0.05239555103909722
TNFRSF10A	WDR46	-0.0022641543764621	0.0022641543764621	-1.0	0.13902551512823477
LHX8	MAP2K1	-1.9844754449244119e-38	1.9844754449244119e-38	-1.0	-0.3481786359818845
GRIA4	IRX2	0.0005497359088622	0.0005497359088622	1.0	0.14105838932741144
SYCP1	ATP5F1D	3.197612876393857e-38	3.197612876393857e-38	1.0	-0.34133296169511745
TMEM185A	SAP18	-0.0030519412830471	0.0030519412830471	-1.0	0.0900387742255917
ST8SIA5	DHX38	0.0001606073783477	0.0001606073783477	1.0	-0.22284900622257323
C9orf72	LARP4	0.0004679490812122	0.0004679490812122	1.0	0.15284586518455678
ARHGEF26	NAMPT	0.0010359120788052	0.0010359120788052	1.0	-0.15546043651247754
NAMPT	ZFP14	0.000433109991718	0.000433109991718	1.0	0.14222146696339355
RNF17	GET4	-0.0013199520763009	0.0013199520763009	-1.0	-0.35917207645435045
ATP2C2	EIF5A	-0.0003838729462586	0.0003838729462586	-1.0	-0.05255439720950299
GSTM3	MAIP1	8.005920244613662e-05	8.005920244613662e-05	1.0	0.08338046500963525
ZFP82	NR1D2	-0.0014643447939306	0.0014643447939306	-1.0	-0.00611358039525037
PIGM	CREG2	-0.0012551242252811	0.0012551242252811	-1.0	-0.0021893249674799008
VDAC3	PRMT9	-0.0016773926327005	0.0016773926327005	-1.0	0.3240045166417203
GADD45GIP1	CSDE1	0.0015151962870731	0.0015151962870731	1.0	0.37103397028070007
COL12A1	MRPS35	1.9114826486968107e-38	1.9114826486968107e-38	1.0	0.026984029573259277
CWC25	RAD51	-0.0001461352658225	0.0001461352658225	-1.0	0.076894776960279
SMIM31	RAB11FIP1	0.0001050667779054	0.0001050667779054	1.0	0.13876982948891017
CRIM1	LIN28B	2.893435821339797e-38	2.893435821339797e-38	1.0	-0.08709006182957993
CBLN2	SRGAP1	-0.0021510599181056	0.0021510599181056	-1.0	-0.046877028576014744
GRIA4	SEC14L5	0.001083665061742	0.001083665061742	1.0	0.32763319059803425
MISP	ZNF778	-0.001153566641733	0.001153566641733	-1.0	-0.07214505864735646
NR1I3	ADCY10	-2.3647853258049314e-38	2.3647853258049314e-38	-1.0	0.21694260112935626
PDHB	UBXN8	3.301628178544066e-38	3.301628178544066e-38	1.0	0.19639739403134396
WDR27	RNF167	-0.0008676242432557	0.0008676242432557	-1.0	0.281415766049305
HEATR5B	SHOX2	0.0012821600539609	0.0012821600539609	1.0	-0.18103675134270025
GUCY1A1	NXF1	-0.0011423954274505	0.0011423954274505	-1.0	-0.011115180758003296
CGA	JOSD1	0.0030658778268843	0.0030658778268843	1.0	-0.2875373333802661
PIBF1	DUSP11	0.0007973725441843	0.0007973725441843	1.0	0.24932039775854403
GPAT4	KPNA6	3.713986876342466e-38	3.713986876342466e-38	1.0	0.5442703578740838
IL36RN	AGPS	-1.230713918107471e-38	1.230713918107471e-38	-1.0	-0.3272444266351255
EXOSC6	PIK3R1	0.0008677767473272	0.0008677767473272	1.0	0.18919931749288937
NFKBIE	VPS50	-0.0003734986530616	0.0003734986530616	-1.0	0.09456737778254948
MYADM	RHPN2	1.0512133301511659e-38	1.0512133301511659e-38	1.0	-0.03781777682245063
DCTN1	PARP8	7.0321136627458e-39	7.0321136627458e-39	1.0	0.2370373424671655
SIT1	TIMP4	-0.0018611911218613	0.0018611911218613	-1.0	-0.21215729766760819
UTP15	NIFK	-1.1062456839615159e-38	1.1062456839615159e-38	-1.0	0.5286541867398858
RASGEF1B	SPATA2L	-0.0012484125327318	0.0012484125327318	-1.0	-0.14916122726782732
TRIM36	TACR1	0.00038569161552	0.00038569161552	1.0	0.024662178176555687
TOR1AIP1	INTS3	-0.0008157911943271	0.0008157911943271	-1.0	0.3542596619271131
MRE11	DNER	0.0005851000314578	0.0005851000314578	1.0	-0.1960246008148476
ZNF229	ATP6V0D2	0.0002751035499386	0.0002751035499386	1.0	-0.1051913305395804
PDLIM1	SMUG1	-0.0004908426781184	0.0004908426781184	-1.0	0.14657807296673117
MFSD5	DARS2	-1.93536413764522e-38	1.93536413764522e-38	-1.0	0.3169274550842365
PLOD3	TNFRSF10D	9.87867885305086e-38	9.87867885305086e-38	1.0	0.2540955206573301
WWC3	RILPL1	0.0007555760676041	0.0007555760676041	1.0	0.26227046590224773
ADAMTS2	PPP1R17	0.0014993210788816	0.0014993210788816	1.0	0.009118541711835314
RBM7	KLF1	-5.674105792139063e-38	5.674105792139063e-38	-1.0	-0.1452512568730682
RC3H1	IRF7	-0.0036057741381227	0.0036057741381227	-1.0	0.016699217580019646
TRIP4	KIF27	6.93584734108299e-05	6.93584734108299e-05	1.0	0.17748774223565866
GPR176	IGFLR1	0.0011934764916077	0.0011934764916077	1.0	-0.4444631054196362
MBD2	TSPYL1	-0.0001438355538994	0.0001438355538994	-1.0	0.3704048758967907
RPL39	GLG1	-0.0020430288277566	0.0020430288277566	-1.0	0.4161247410539244
FOXO3	DNAJA2	-0.0010593688348308	0.0010593688348308	-1.0	0.2638983240474798
RBFOX3	DIRAS1	2.8797792765544727e-05	2.8797792765544727e-05	1.0	0.1667697078230833
CTDSPL2	DGKH	-0.0004488417471293	0.0004488417471293	-1.0	0.37922892838365485
ADAM10	PARP8	-2.840432267446097e-38	2.840432267446097e-38	-1.0	0.27072251932112246
TMEM62	SEC16B	0.0013233671197667	0.0013233671197667	1.0	0.08774527394759782
KAT2B	SLC22A9	0.001122306799516	0.001122306799516	1.0	-0.14779682674246042
STAC	CLIP4	0.0005891960463486	0.0005891960463486	1.0	0.0548136855479659
TUBA1B	CDC23	0.0009733156766742	0.0009733156766742	1.0	0.5290474753706249
WIPI2	ADAMTS8	-3.8699785806120256e-39	3.8699785806120256e-39	-1.0	-0.21829508968777206
RABEP2	ACTA1	0.0011434247717261	0.0011434247717261	1.0	-0.10080091506568303
CGN	MTOR	-7.08239085034731e-39	7.08239085034731e-39	-1.0	0.2205741592813917
LIN28B	STBD1	-0.0013144189724698	0.0013144189724698	-1.0	-0.07818121010017039
FAM210A	EIF4G1	0.0009709190344437	0.0009709190344437	1.0	0.24081721449555388
TMEM267	TNFRSF17	-0.0015528084477409	0.0015528084477409	-1.0	-0.1434059936703567
STOX1	CNRIP1	-0.0030684859957545	0.0030684859957545	-1.0	0.011828358611327862
RCAN3	CPA5	-0.0016174461925402	0.0016174461925402	-1.0	-0.08996779701085503
TMEM30A	PSMD13	-0.0006252461462281	0.0006252461462281	-1.0	0.5384101502827338
DBNL	SLC22A9	0.001822495018132	0.001822495018132	1.0	-0.43450717788256604
CYSTM1	NRIP1	-0.0006985872751101	0.0006985872751101	-1.0	-0.006358944362383365
RELL2	GAA	-0.0010563925607129	0.0010563925607129	-1.0	0.38601592779056676
BTN2A1	CEBPZOS	-1.1836629710160196e-05	1.1836629710160196e-05	-1.0	0.30978104634724923
TMEM92	WRNIP1	0.0031908357050269	0.0031908357050269	1.0	-0.05247094346189735
HES1	WASF1	-0.0013419721508398	0.0013419721508398	-1.0	0.17352454696507144
RCC1L	GPR22	0.0013240865664556	0.0013240865664556	1.0	-0.40564222345667594
LPP	CELF2	0.0015372486086562	0.0015372486086562	1.0	0.14526179508529358
ENTPD5	TERT	-3.99828090748622e-38	3.99828090748622e-38	-1.0	-0.13171714930198145
DGKH	METTL17	0.0015673342859372	0.0015673342859372	1.0	0.12495989141489806
SOD2	TUSC2	-1.604369593100298e-38	1.604369593100298e-38	-1.0	0.16281143944450593
RMND1	ZNF182	-0.0021441411226987	0.0021441411226987	-1.0	0.24896869128862292
TNFRSF25	ZNF318	0.0024329968728125	0.0024329968728125	1.0	0.04911856002408024
ZXDB	DDX5	8.493240845264658e-38	8.493240845264658e-38	1.0	0.28023627658052275
RAC3	PBX3	0.0009870689827948	0.0009870689827948	1.0	0.12561158573663972
PSMD5	BRIP1	0.0004929207498207	0.0004929207498207	1.0	0.03742694842523714
NRSN1	SPECC1	0.003454704536125	0.003454704536125	1.0	-0.08896199722645115
YOD1	RBM11	-5.107903860876606e-38	5.107903860876606e-38	-1.0	-0.08557437087886137
FAM163A	B3GNT9	-0.0001989349111681	0.0001989349111681	-1.0	-0.11319575725912943
TBC1D25	NUCB1	0.0006194221205078	0.0006194221205078	1.0	0.5806138020992809
UEVLD	FOXO3	-2.341278263806189e-38	2.341278263806189e-38	-1.0	0.30276352398728207
SH3BGRL3	GJD4	0.0015548806404694	0.0015548806404694	1.0	-0.1703955643942153
PPP4R1	ENTPD2	0.0070392335765063	0.0070392335765063	1.0	-0.1190055054609649
GPR160	ZNF629	0.0024510254152119	0.0024510254152119	1.0	-0.031197136598172005
PCNX1	TMEM179B	-0.0007058878545649	0.0007058878545649	-1.0	0.020266125576412178
PNISR	SLC8A1	-0.0016281871357932	0.0016281871357932	-1.0	0.1872746706817222
SLC30A5	STRIP1	-0.0004993855836801	0.0004993855836801	-1.0	0.4044190460648122
ASB4	RHBDF2	-0.0010479993652552	0.0010479993652552	-1.0	-0.0845853948154351
IFIT1B	CCDC191	-0.0004575511266011	0.0004575511266011	-1.0	-0.05600330767691593
ADAMTS2	ULBP2	0.0007055246387608	0.0007055246387608	1.0	0.03261985359698235
ZNF626	LAMTOR5	3.238560779339278e-38	3.238560779339278e-38	1.0	-0.016298395465849963
CUTC	CAMK1D	0.0001538126089144	0.0001538126089144	1.0	0.024968133119669292
CDC23	TERF2	-0.0004994159680791	0.0004994159680791	-1.0	0.35245570274526417
METTL17	FRMPD4	-0.0072806407697498	0.0072806407697498	-1.0	-0.32366569273598195
MNS1	BAX	-6.271530895264221e-39	6.271530895264221e-39	-1.0	-0.10109041718106658
IL9R	CEBPZOS	0.001475331489928	0.001475331489928	1.0	-0.17557309641577581
TP53AIP1	RP2	-9.33118341550806e-39	9.33118341550806e-39	-1.0	-0.3117842485864121
SLC25A44	NDUFA5	-0.0003000419819727	0.0003000419819727	-1.0	0.20395054840814753
RNF139	CPLANE1	-0.0008080438710749	0.0008080438710749	-1.0	0.11981015639343658
USP24	IBTK	0.0005036549409851	0.0005036549409851	1.0	0.512955222495843
ENKUR	DMGDH	-0.0005707460222765	0.0005707460222765	-1.0	0.08427658009104509
KNTC1	KMO	0.0016336508560925	0.0016336508560925	1.0	-0.12026173522756073
GPR37L1	ZCCHC9	-0.0013749935897067	0.0013749935897067	-1.0	0.04531786999987244
CSDE1	SLC6A17	0.0015036880504339	0.0015036880504339	1.0	-0.12257731626349332
PTPRD	CA11	-0.0001365519419778	0.0001365519419778	-1.0	0.24820173239745114
BNC1	CDC42BPG	-0.0017634952673688	0.0017634952673688	-1.0	0.0900800616556716
MRPL57	NRAS	-0.0030800173990428	0.0030800173990428	-1.0	0.12946695476703124
RINL	ANGPTL1	0.000292437034659	0.000292437034659	1.0	-0.20554573517394598
EFNA3	CHD1	-0.0008996694232337	0.0008996694232337	-1.0	-0.17517631166792574
TFF3	KPNA6	0.0018021622672677	0.0018021622672677	1.0	-0.20847225726163127
SDC4	MYO15A	0.0004277663247194	0.0004277663247194	1.0	-0.19593329264537912
FIS1	RNF157	-0.0007329242653213	0.0007329242653213	-1.0	0.06138204526861715
TRAF3IP3	STRIP1	-2.569631339215326e-38	2.569631339215326e-38	-1.0	0.06715478556649475
RGS19	SOD1	-1.319845468748701e-38	1.319845468748701e-38	-1.0	0.05325547598908766
CISD3	GRM8	0.0001991761382669	0.0001991761382669	1.0	-0.20590482918645275
SHANK3	FGF7	-0.0022068123798817	0.0022068123798817	-1.0	0.14458950596459483
PARP8	PDIA2	0.0009658384369686	0.0009658384369686	1.0	-0.342166777989356
CCDC174	RAB34	2.1268717514930923e-38	2.1268717514930923e-38	1.0	0.08801598809002059
ZNF578	REEP1	0.0006162571953609	0.0006162571953609	1.0	0.01689579761207907
DVL2	IMPACT	5.675261022593052e-38	5.675261022593052e-38	1.0	0.2999914652115642
KCNH4	NUF2	0.000715033034794	0.000715033034794	1.0	0.027375220846007426
CDH13	TMEM191C	-0.0003638254711404	0.0003638254711404	-1.0	-0.10981564707852547
NFIB	RICTOR	-0.002336180768907	0.002336180768907	-1.0	-0.030334103320667133
EGR1	ZNF585A	0.0011508546303957	0.0011508546303957	1.0	-0.014520404153271133
NCCRP1	KCTD19	6.910480442456901e-05	6.910480442456901e-05	1.0	0.09290831366111699
NRDC	SNRPD3	0.0001277143746847	0.0001277143746847	1.0	0.31385966707189333
IPMK	BRD1	-0.0035064108669757	0.0035064108669757	-1.0	0.4966489629498618
CFD	CALU	-0.0016937595792114	0.0016937595792114	-1.0	-0.047451294167111926
GBX2	IQCJ-SCHIP1	-0.0024697526823729	0.0024697526823729	-1.0	0.35077174229149755
COMMD9	COX7C	-3.105971600203021e-38	3.105971600203021e-38	-1.0	0.4484745573334929
MCTP2	MSRB2	0.0006273072212934	0.0006273072212934	1.0	-0.09247079152564751
DNAJA2	RPL36A-HNRNPH2	0.0005916818045079	0.0005916818045079	1.0	0.18501516087326442
MARK3	ZHX3	-1.86412786904265e-38	1.86412786904265e-38	-1.0	0.35604765848256104
CORO6	PA2G4	7.607282896060497e-05	7.607282896060497e-05	1.0	0.04568075352370464
FGF1	KPNA6	-4.767466806759677e-38	4.767466806759677e-38	-1.0	-0.04403273820465383
FAM163A	GAS1	-0.0015210377750918	0.0015210377750918	-1.0	0.10027590928900798
EYS	ARHGEF25	-0.0007517071790061	0.0007517071790061	-1.0	-0.19110805573048745
CELF2	DTNB	0.0024991726968437	0.0024991726968437	1.0	0.0978121163841603
DLEC1	GSDMD	0.0020127752795815	0.0020127752795815	1.0	0.07772726538303379
FCER2	CHRD	-0.0005300780758261	0.0005300780758261	-1.0	-0.25105627090142907
CAMK1D	ZNF326	0.0025543693918734	0.0025543693918734	1.0	0.19003813030202096
SLX4	TIGD6	-0.0016196956858038	0.0016196956858038	-1.0	0.0911914218978382
YOD1	ZNF598	-4.793069650741663e-38	4.793069650741663e-38	-1.0	0.2753017724393137
JPT1	MRPL47	0.0009807638125494	0.0009807638125494	1.0	0.6066117946524331
PDHB	TUT1	-1.1536685667210428e-38	1.1536685667210428e-38	-1.0	0.21507461452165194
HDAC4	RPRD2	4.372749615848048e-38	4.372749615848048e-38	1.0	0.364596350046234
RNF185	TFAM	-0.0024824917782098	0.0024824917782098	-1.0	0.22351300094836338
CRYBA1	KANSL3	-0.0021120829042047	0.0021120829042047	-1.0	-0.4836307683857011
RPL13A	BTD	0.0012978804297745	0.0012978804297745	1.0	0.23396018270923394
GPX4	HEXA	0.0008759206393733	0.0008759206393733	1.0	0.39130796713090443
SLC6A14	ECE2	0.0027030897326767	0.0027030897326767	1.0	0.11340784517097553
ZNF560	XKR9	-2.9043090566438795e-38	2.9043090566438795e-38	-1.0	0.0826632487550309
RNF212B	AP4S1	5.312370122403169e-38	5.312370122403169e-38	1.0	-0.1437715611408779
ALKBH2	MDH1B	0.0005026895669288	0.0005026895669288	1.0	0.16594669186145214
DMC1	PGAM5	0.0007537704077549	0.0007537704077549	1.0	0.09685412546646356
NAMPT	SEMA5B	-0.0031594638712704	0.0031594638712704	-1.0	-0.14211990636523675
SNX11	IQCJ-SCHIP1	0.0016061763744801	0.0016061763744801	1.0	-0.1422227521376195
GAPVD1	CCNT1	6.409959314623848e-05	6.409959314623848e-05	1.0	0.5647570560867123
PDIA5	TMEM191C	-1.2375329166945688e-39	1.2375329166945688e-39	-1.0	-0.1489125077691294
SAGE1	SESN3	2.3317811035940742e-38	2.3317811035940742e-38	1.0	-0.34246455860687325
CYS1	GGT1	0.0004609432362485	0.0004609432362485	1.0	-0.029993581996444578
NFU1	MSL1	2.039887550618593e-38	2.039887550618593e-38	1.0	0.2067014995221191
ZNF680	DPF3	0.0007244014414027	0.0007244014414027	1.0	0.06341242327570014
CIT	TMX1	0.0008214527624659	0.0008214527624659	1.0	0.1538707555839301
BRWD1	ZNF589	2.446338093831707e-38	2.446338093831707e-38	1.0	0.20661114415790893
SPECC1	ADCY10	-0.0002583570603746	0.0002583570603746	-1.0	-0.13321020854336144
YEATS4	SH3D19	0.0002527857432141	0.0002527857432141	1.0	0.02713931722920685
ASL	ATXN7L1	-0.0001055223692674	0.0001055223692674	-1.0	0.18707628579725608
SPOPL	SDHC	-0.0004216861270833	0.0004216861270833	-1.0	0.2514943813240169
BIRC5	NUDT14	0.0011471060570329	0.0011471060570329	1.0	0.1434043175925388
ACADVL	BDKRB2	-0.0023692259564995	0.0023692259564995	-1.0	0.09932639462964053
TMEM214	RPS29	-0.0003769085160456	0.0003769085160456	-1.0	0.21693957013912016
INO80B	CMC2	-0.0014080342371016	0.0014080342371016	-1.0	-0.15707354496211912
ACAD11	IARS2	-0.0003396203683223	0.0003396203683223	-1.0	0.4250329824384708
SOX17	PTP4A2	-0.000151860556798	0.000151860556798	-1.0	-0.29765795843359066
BRPF1	TSPAN10	-0.0001612684864085	0.0001612684864085	-1.0	-0.14456443472522088
MAP3K19	S1PR3	-0.000255576276686	0.000255576276686	-1.0	-0.16782392776334665
SLC16A9	SAMD9L	-1.38262121254229e-05	1.38262121254229e-05	-1.0	-0.382557329050035
PNO1	ATF2	0.0027288710698485	0.0027288710698485	1.0	0.1945569096139852
TUBA1B	IARS2	0.0014631219673901	0.0014631219673901	1.0	0.5317431020157405
RPL13A	PDLIM1	-0.0019394841510802	0.0019394841510802	-1.0	0.27153425157885025
FN3KRP	USP42	-3.5552220024120073e-38	3.5552220024120073e-38	-1.0	0.28775261197062413
CLUH	TMEM191C	-5.097521920814116e-38	5.097521920814116e-38	-1.0	-0.19102982495589146
VDAC3	FBH1	0.0035847979597747	0.0035847979597747	1.0	0.4328004861768983
AHCYL2	RIBC2	-3.677868128164801e-38	3.677868128164801e-38	-1.0	-0.07814927883769156
NME5	DDA1	-0.0025229072198271	0.0025229072198271	-1.0	-0.15686224838172155
IL21R	AGPS	7.318400340305825e-39	7.318400340305825e-39	1.0	-0.008328210348344297
TOM1L1	VWA5B2	0.002962525235489	0.002962525235489	1.0	0.2166479964745353
NEO1	RBBP4	0.0003889046492986	0.0003889046492986	1.0	0.24024999438063
NANP	FOXO3	-1.8291605678131207e-38	1.8291605678131207e-38	-1.0	0.0647488088801842
NUDT5	AMDHD2	-0.0007732440135441	0.0007732440135441	-1.0	0.23739672910494616
TTC29	FICD	-0.0017997375689446	0.0017997375689446	-1.0	-0.1666937272568332
MYCT1	PPP2R3C	0.0015623406507074	0.0015623406507074	1.0	-0.02893796718643864
NLRP1	RILPL1	8.139890545539284e-39	8.139890545539284e-39	1.0	0.09295729435255765
PSAP	GRIA4	-0.0006779971881769	0.0006779971881769	-1.0	-0.1763591419057734
MT1F	CCDC40	-0.0005285306833684	0.0005285306833684	-1.0	-0.08078644210628275
OSCAR	KLF12	-0.0017712421249598	0.0017712421249598	-1.0	-0.08653828046273768
RNF157	RLN2	0.0019200061215087	0.0019200061215087	1.0	-0.021724247302693112
THAP12	CNRIP1	0.0013123304815962	0.0013123304815962	1.0	0.004004123930869014
FRS2	THTPA	-0.0007287467597052	0.0007287467597052	-1.0	0.23694043172417983
HIPK3	GPX4	-3.518558709651105e-38	3.518558709651105e-38	-1.0	0.2071863775941584
CYP51A1	TSPAN10	6.619031046284363e-05	6.619031046284363e-05	1.0	-0.07159875178857839
SCAF1	GPR156	0.0008513393695466	0.0008513393695466	1.0	0.0758656913275761
PDIA5	RBM11	-2.307706655847128e-38	2.307706655847128e-38	-1.0	-0.12085133166957127
REX1BD	EHMT1	0.0064006270840764	0.0064006270840764	1.0	0.28439458192179107
ABCC9	UBAP2L	-0.0016369057120755	0.0016369057120755	-1.0	-0.11249177124003613
VPS52	SPECC1	0.0055967941880226	0.0055967941880226	1.0	-0.13740805469998968
CHRD	INTS5	0.0016956323524937	0.0016956323524937	1.0	-0.053899466716081035
CLCN4	C11orf16	2.4918248025030764e-38	2.4918248025030764e-38	1.0	-0.09112674928323469
CPS1	ACADVL	0.0007125155534595	0.0007125155534595	1.0	0.09417785860218643
DNAJC8	CARD16	-0.0012287179706618	0.0012287179706618	-1.0	0.030275896323767152
GPR37L1	SMS	-0.0007066171383485	0.0007066171383485	-1.0	-0.26834711878306516
CEBPZOS	DSTYK	0.0014536652015522	0.0014536652015522	1.0	0.32300282952493775
NFKBIE	SLC1A3	0.0012434747768566	0.0012434747768566	1.0	-0.08376576298333202
UBE2Q1	NANOG	0.0017822294030338	0.0017822294030338	1.0	-0.3153688020075823
CDK5RAP2	ADAM22	-0.0007834766292944	0.0007834766292944	-1.0	0.30439449334211216
SIRPD	GALNT16	-3.4872685557218105e-39	3.4872685557218105e-39	-1.0	-0.1942697324946045
PODXL	GRM3	-0.00019295977836	0.00019295977836	-1.0	-0.019256332298979592
CAMSAP3	PALD1	-0.0014531485503539	0.0014531485503539	-1.0	0.23477490935518477
PRR5-ARHGAP8	TPSD1	-2.154546275124736e-38	2.154546275124736e-38	-1.0	0.1859055882431302
JPT1	WFS1	-0.0026573156937956	0.0026573156937956	-1.0	0.1039524142013425
ZBTB39	WDR18	0.0019320202991366	0.0019320202991366	1.0	0.3425587269601427
SMG5	DDA1	-2.211592995477553e-38	2.211592995477553e-38	-1.0	0.45995074862711144
RNF139	PLA2R1	0.0025663638953119	0.0025663638953119	1.0	-0.11762624713085211
MSRB3	TOX4	0.0007166604627855	0.0007166604627855	1.0	0.11812399652587582
NFKBIE	GALNT1	-0.0003952489059884	0.0003952489059884	-1.0	0.21509591988283944
PODXL	TMC8	0.0015317538054659	0.0015317538054659	1.0	-0.35784194324191726
CHRD	SORBS3	7.699296838836744e-05	7.699296838836744e-05	1.0	0.19757908175435898
NANOS1	ANKRD27	0.0007438657339662	0.0007438657339662	1.0	-0.07380222179256504
ADCY4	ZBTB39	-0.0002064870495814	0.0002064870495814	-1.0	-0.1770797860560867
SLC38A9	RPL35A	0.0009479947621002	0.0009479947621002	1.0	0.1730738686457227
BRD8	ZNF782	-0.0001243264850927	0.0001243264850927	-1.0	0.11416822644477309
CEP85	ZNF778	-0.0010250639170408	0.0010250639170408	-1.0	0.3492817576254788
STOM	ELAVL4	-2.5664697296201165e-39	2.5664697296201165e-39	-1.0	-0.31199951934678277
PNISR	EHD4	-3.820536676357733e-06	3.820536676357733e-06	-1.0	0.1482903287682047
C3	PXDN	1.787501365767208e-38	1.787501365767208e-38	1.0	0.1264766391795836
ZBTB34	EMCN	0.0005878854426555	0.0005878854426555	1.0	-0.22190895614231246
SMCR8	ZNF286A	-0.0007015136070549	0.0007015136070549	-1.0	0.12607635673526962
GDPD5	NFKBIE	-6.586938516730764e-38	6.586938516730764e-38	-1.0	0.2682536412370772
VSTM5	PDXDC1	1.0307250854341192e-39	1.0307250854341192e-39	1.0	-0.20299252678845697
ZNF619	UTP4	-0.0004085551481693	0.0004085551481693	-1.0	0.055981516021191634
TTC23	ZNF580	-0.0013621899997815	0.0013621899997815	-1.0	0.08681125208936437
CD300LF	DYRK1B	0.0003322837001178	0.0003322837001178	1.0	0.020081773644279897
UBE2M	SNED1	0.0015572500415146	0.0015572500415146	1.0	0.13131092900980465
PCDHA2	DTNA	0.0027311700396239	0.0027311700396239	1.0	0.2904945943106262
B3GALT4	ZFP82	0.0037471582181751	0.0037471582181751	1.0	-0.10560141992559569
CCR10	ABCC6	-0.0034206584095954	0.0034206584095954	-1.0	-0.012851269225157133
RINL	METTL4	0.0007936470792628	0.0007936470792628	1.0	0.1436425559378706
KDM5A	ITGB3BP	-0.0013674501096829	0.0013674501096829	-1.0	0.17532162272684976
NOVA1	TRPC3	8.72012969921343e-05	8.72012969921343e-05	1.0	0.34232927983956674
SLC14A1	IPP	-0.0014615334803238	0.0014615334803238	-1.0	-0.06359105213417597
SERPINF2	ZNF609	-5.173285644625073e-40	5.173285644625073e-40	-1.0	-0.12527002279032387
TRPM6	MSL1	-0.0029731378890573	0.0029731378890573	-1.0	0.01907544417249468
GDPD5	PRKCQ	2.167191732596649e-38	2.167191732596649e-38	1.0	0.17776007918265657
RNF146	ULK1	-2.2329215988836554e-38	2.2329215988836554e-38	-1.0	0.4033561961446298
MRPL45	NPHP3	0.0015702811069786	0.0015702811069786	1.0	-0.05407061531441478
ZNF14	CCDC146	-0.0004719672724604	0.0004719672724604	-1.0	0.14542781227923177
TRNT1	PPP1CB	0.0027504891622811	0.0027504891622811	1.0	0.24652748297942084
GUCA1A	ZNF512	-0.0005954626831226	0.0005954626831226	-1.0	-0.22993478065610132
ZNF598	FOXO3	-0.000767933728639	0.000767933728639	-1.0	0.21815868140688593
SEC14L1	OR6C75	0.0042329020798206	0.0042329020798206	1.0	-0.1901111125160996
CXCR1	SLC6A17	0.0023345483932644	0.0023345483932644	1.0	-0.23520364451036677
NANOS1	CDH17	0.0015015545068308	0.0015015545068308	1.0	-0.04706349534389368
PLXNA3	RBM3	9.502105058345478e-06	9.502105058345478e-06	1.0	0.3548777687124065
GLDC	CTSG	-0.002337799873203	0.002337799873203	-1.0	-0.20065769367224043
PEAR1	C8G	4.1837646194956543e-38	4.1837646194956543e-38	1.0	0.10107151155942802
ABCA9	CDK5	0.0013820671010762	0.0013820671010762	1.0	-0.3775123408601803
CCDC40	MFSD8	-0.0010736557887867	0.0010736557887867	-1.0	-0.05357233526088249
SLC16A9	ZFP82	0.0020595397800207	0.0020595397800207	1.0	-0.045421237646280165
FOXI1	CALU	-0.0001139765008701	0.0001139765008701	-1.0	-0.4063345694473442
LPP	ST8SIA5	2.116479845426511e-05	2.116479845426511e-05	1.0	0.010019988773707888
HRH2	RPL5	-0.0011290784459561	0.0011290784459561	-1.0	-0.12063141807654676
BCL9L	ECE2	-5.358786732735464e-39	5.358786732735464e-39	-1.0	-0.32248765278171415
ZDHHC14	SDF4	-8.813856252344018e-39	8.813856252344018e-39	-1.0	0.24650162233054973
GCNT7	ARHGAP23	-0.0042065046727657	0.0042065046727657	-1.0	-0.2185171077544394
HMGXB4	HSBP1L1	0.0022319166455417	0.0022319166455417	1.0	0.10956000054594582
PRKCQ	NR1D2	0.0010134318144991	0.0010134318144991	1.0	0.033864096897467284
ANKRD18A	RPL29	-1.998253011425653e-38	1.998253011425653e-38	-1.0	-0.03492578360858251
ADARB2	NME5	4.6350578346059327e-38	4.6350578346059327e-38	1.0	0.15122876748267314
PRKCQ	PODXL	-0.0013206484727561	0.0013206484727561	-1.0	-0.17716906728348294
ZFP82	GCA	0.0006218523485586	0.0006218523485586	1.0	0.0601271708361714
SMIM35	RHOT1	0.0007866172818467	0.0007866172818467	1.0	-0.23614118196515205
PCDHA7	ICAM5	1.344548118597205e-38	1.344548118597205e-38	1.0	0.10462144019084454
EXOSC5	TNFSF12	0.0006467275670729	0.0006467275670729	1.0	-0.04361950988708116
SMIM27	STXBP3	3.272240707669632e-38	3.272240707669632e-38	1.0	0.22755123429956128
TTLL3	ZNF580	0.0002777925110422	0.0002777925110422	1.0	0.23457479259033737
GSTM3	RNF167	0.0001573958725202	0.0001573958725202	1.0	0.0846356379297177
LPP	FBXW5	-0.0011978554539382	0.0011978554539382	-1.0	0.19532590164617483
LYSMD2	NDUFS2	-0.0028481117915362	0.0028481117915362	-1.0	0.16332237633405242
PTCHD4	RILPL1	-2.03232250072909e-38	2.03232250072909e-38	-1.0	0.24943621748571987
GSDMA	ABRACL	0.003684019902721	0.003684019902721	1.0	-0.07670274526988169
FANCA	ULBP2	0.0018434557132422	0.0018434557132422	1.0	0.08723050370238135
C2orf80	ATP9B	5.03557780245833e-38	5.03557780245833e-38	1.0	-0.10885827371583748
BRPF1	ESRP1	-0.0010008258977904	0.0010008258977904	-1.0	-0.15916542361300368
PLBD2	CCNK	-0.0004444441583473	0.0004444441583473	-1.0	0.4630609807041334
PROZ	CSPG4	-0.0018566475482657	0.0018566475482657	-1.0	-0.0676200198163451
RELL2	NAA38	-0.0036361739039421	0.0036361739039421	-1.0	0.07156734163075919
MCM10	VSTM2L	2.256737927453473e-39	2.256737927453473e-39	1.0	-0.06871735693290064
GRAPL	THPO	0.0021451227366924	0.0021451227366924	1.0	-0.006596252457361224
PRKAR2A	TMEM163	-0.0008293230785056	0.0008293230785056	-1.0	-0.1274629928457491
VSIG8	RCC1L	3.485098504919957e-38	3.485098504919957e-38	1.0	-0.3162961348734066
FIS1	EYA4	-0.0028482417110353	0.0028482417110353	-1.0	-0.09479113233574096
MELTF	THAP12	0.0011468654265627	0.0011468654265627	1.0	0.17928006368418306
WDFY4	ZNF318	0.0040816781111061	0.0040816781111061	1.0	0.1217279930025753
PSMF1	ENTPD2	-1.5508746038351588e-38	1.5508746038351588e-38	-1.0	-0.03804269177085647
MORN4	HSD17B3	-3.227714448965711e-38	3.227714448965711e-38	-1.0	-0.024465966145828355
PROX1	VPS52	0.0016708821058273	0.0016708821058273	1.0	-0.13562507732839937
TMEM214	SHISA2	-0.0002173566608689	0.0002173566608689	-1.0	-0.19494178405654553
HSBP1	IFT52	0.0002381862141191	0.0002381862141191	1.0	0.4315666676841169
ADCY4	PTPN13	0.0014352276921272	0.0014352276921272	1.0	-0.15201403575721037
CISD3	ASB16	-4.2169314838247374e-05	4.2169314838247374e-05	-1.0	0.027655528542788067
DNAJA4	CDK5RAP1	-0.0005992908845655	0.0005992908845655	-1.0	0.12099922720694861
IFNAR1	TERT	-0.0012208473635837	0.0012208473635837	-1.0	-0.15578215615988797
PPFIBP2	SSRP1	0.0010354042751714	0.0010354042751714	1.0	0.12413789407724966
AP5S1	TNNC1	0.0001106081908801	0.0001106081908801	1.0	-0.11603876555221183
NXPH3	REX1BD	-0.0014306108932942	0.0014306108932942	-1.0	-0.2533685597099277
INTU	ZNF345	-8.47033443278633e-05	8.47033443278633e-05	-1.0	0.22679836518464355
ELAVL4	AMOTL2	6.687118002446368e-05	6.687118002446368e-05	1.0	0.0018944245938886698
WDCP	RAB7A	0.000547713949345	0.000547713949345	1.0	0.298005503286734
SDF4	RPRD2	0.0009715623455122	0.0009715623455122	1.0	0.3739852665760013
SAP18	GPX4	0.0010177361546084	0.0010177361546084	1.0	0.3918209417216261
DPEP2	CDC42BPG	0.0011716659646481	0.0011716659646481	1.0	-0.06077954654166968
PEX14	TMEM132E	0.0016505890525877	0.0016505890525877	1.0	-0.05455980095187416
ADCY1	IGFLR1	-1.4522851293388146e-38	1.4522851293388146e-38	-1.0	-0.35776989846263163
RNF185	PA2G4	0.0014720524195581	0.0014720524195581	1.0	0.3935399788887147
ZSWIM9	C17orf113	0.0020689961966127	0.0020689961966127	1.0	0.12753312899174726
DLEC1	IFIT1B	-0.0013446516823023	0.0013446516823023	-1.0	0.17117389620216428
ZNF14	ASH2L	0.0011120219714939	0.0011120219714939	1.0	0.23682171831637774
COPG2	C5orf58	-4.70526657636583e-07	4.70526657636583e-07	-1.0	-0.3442982852651193
SLC47A1	GPX4	1.7791340725068783e-38	1.7791340725068783e-38	1.0	0.06820244339244465
DDX11	STRIP1	-0.0005275014555081	0.0005275014555081	-1.0	0.392134588262947
ATP13A1	AMFR	0.0019201812101528	0.0019201812101528	1.0	0.2511822192111222
TBX5	GJA3	3.736951839528047e-05	3.736951839528047e-05	1.0	0.2669418584786834
TUBA4B	FBXO3	3.813802486995094e-38	3.813802486995094e-38	1.0	-0.27410678586824644
WIPI2	GUCY1A1	-3.5175506155358704e-39	3.5175506155358704e-39	-1.0	-0.03195724288810636
LRRC57	ANAPC7	-0.0004479504423215	0.0004479504423215	-1.0	0.3263458876746143
CFAP97D1	WDFY4	-5.516828241525218e-05	5.516828241525218e-05	-1.0	0.14001150069494134
NPAS1	NANOS3	-0.0009668052080087	0.0009668052080087	-1.0	0.29253628744404736
CSDE1	CNRIP1	-0.0036024244036525	0.0036024244036525	-1.0	0.021419805898098512
ACTR5	GPX4	-4.863468643511799e-38	4.863468643511799e-38	-1.0	0.2465197356868194
HLA-DPA1	CNTROB	0.0005671980907209	0.0005671980907209	1.0	-0.13324235873917026
ZNF576	PLXND1	0.0014004644472151	0.0014004644472151	1.0	0.0486620835822027
EXO5	USF2	-1.9965668289835314e-38	1.9965668289835314e-38	-1.0	0.2156335854214409
UQCRQ	MAP2K1	0.0020895334891974	0.0020895334891974	1.0	0.13573645911552643
CBLN2	ADCK5	0.0018816759111359	0.0018816759111359	1.0	-0.11995303461741416
AMY1C	TSPYL1	7.988177566000692e-39	7.988177566000692e-39	1.0	-0.3962218797515659
PIM1	GCNT7	-0.0006977402372285	0.0006977402372285	-1.0	0.06931235647813863
ERICH2	SLC12A2	-0.0008485387079417	0.0008485387079417	-1.0	0.08650424540349719
DTNA	C11orf86	-0.0009597340249456	0.0009597340249456	-1.0	-0.1295792776273696
PEX14	GP1BA	-0.0004181030672043	0.0004181030672043	-1.0	0.08298671023705577
TLR4	METTL4	7.351350359385833e-05	7.351350359385833e-05	1.0	0.08032456302798083
C5orf15	SRP68	0.0015814851503819	0.0015814851503819	1.0	0.5113699966170727
TFEC	FRMD8	0.0004121541278436	0.0004121541278436	1.0	0.06531595798998044
PRIM1	CCDC97	0.0010778511641547	0.0010778511641547	1.0	0.1520038348621255
GADD45GIP1	FBXL2	-0.0010849357349798	0.0010849357349798	-1.0	-0.12051108686943575
MRPL47	RNF167	0.0005431640311144	0.0005431640311144	1.0	0.15954080139863708
MYL12A	EIF3F	0.0018739143852144	0.0018739143852144	1.0	0.48750128173811275
ACOXL	TRAIP	-0.0001877908362075	0.0001877908362075	-1.0	0.001279926717712196
CRIP2	RNF185	-8.240135514041381e-38	8.240135514041381e-38	-1.0	0.24857906763091228
PODXL2	C1orf43	-0.0011488175950944	0.0011488175950944	-1.0	0.28014977574833533
FOXN4	SMN1	-0.000109873675683	0.000109873675683	-1.0	-0.07777514383107231
CIT	ATF6	-0.0006766968872398	0.0006766968872398	-1.0	0.09094442247054438
ZFP14	GCA	1.8246098989038728e-05	1.8246098989038728e-05	1.0	0.18823370917331828
ACAD11	ITGA8	0.0020055598579347	0.0020055598579347	1.0	0.021120262471962248
TLR4	CD99	-0.0016802286263555	0.0016802286263555	-1.0	0.1100964497066992
FAS	ADAMTS2	0.0001378642919007	0.0001378642919007	1.0	0.01996443851077764
RCOR1	RAB7A	1.8565347931838598e-38	1.8565347931838598e-38	1.0	0.49503913521125453
ZNF112	MTOR	0.0018832781352102	0.0018832781352102	1.0	0.22335310029763916
ING4	DLG2	-0.0005803593667224	0.0005803593667224	-1.0	-0.05571370472238461
CHRNA5	SLC6A17	-1.274322186187413e-38	1.274322186187413e-38	-1.0	0.06437023192671193
PNPLA6	ZNF589	0.0012471113586798	0.0012471113586798	1.0	0.30614770762859644
TMEM238L	MIA3	-0.0012222782243043	0.0012222782243043	-1.0	-0.38316004615888344
GRIP1	ACOXL	0.0001902458752738	0.0001902458752738	1.0	0.04064112842589847
ZBTB12	SLCO2A1	-0.0016215529758483	0.0016215529758483	-1.0	0.050936462792318005
C2CD6	ALG5	0.0030606603249907	0.0030606603249907	1.0	-0.14413647570046995
MT1F	SEC63	-0.0001968225406017	0.0001968225406017	-1.0	-0.07246085687074952
EIF5AL1	MRPS35	0.0022052004933357	0.0022052004933357	1.0	0.07121394811760613
KATNB1	FOXO3	-1.1947235288691384e-38	1.1947235288691384e-38	-1.0	0.16555042526243033
AP5S1	PAK2	0.0008541848510503	0.0008541848510503	1.0	0.28929602531909165
UBE2D4	SORBS1	-0.0001064743919414	0.0001064743919414	-1.0	0.09242406530383639
PARP6	MRPS23	2.623257910406265e-38	2.623257910406265e-38	1.0	-0.028782772369667805
ZMIZ2	AGA	-4.231015562933608e-38	4.231015562933608e-38	-1.0	0.2386314695064942
KCNA7	HLA-DPA1	-0.0017169109778478	0.0017169109778478	-1.0	-0.07846784656230338
CWC15	DTNA	2.694907141666272e-39	2.694907141666272e-39	1.0	0.04406869738744299
RDH11	SLAIN2	-0.0027403607964515	0.0027403607964515	-1.0	0.40687913948843235
SMS	EIF1AD	0.0006023924215696	0.0006023924215696	1.0	0.4728120176984287
CRTAP	CFAP97D1	0.0005743803922086	0.0005743803922086	1.0	-0.3062783251484043
TPSG1	MCTP2	0.0004740183940157	0.0004740183940157	1.0	-0.228645797309411
EXOSC5	DGAT2	0.0001402118796249	0.0001402118796249	1.0	0.10892709549754752
FMO3	TRPC3	6.580567653392557e-40	6.580567653392557e-40	1.0	0.0450886500643357
ZNF112	TNFRSF10D	0.0092544583603739	0.0092544583603739	1.0	0.10045237697463272
ERICH2	PSMD4	0.0015215643215924	0.0015215643215924	1.0	-0.0751234241515228
FAXC	TMEM178A	-0.0002870342286769	0.0002870342286769	-1.0	0.34257217267909007
FCER1G	SFTPD	0.0003050227242056	0.0003050227242056	1.0	0.08052170526714054
LRRC10B	FOXI2	-6.47361775199836e-38	6.47361775199836e-38	-1.0	0.3823324888897016
CRYBB1	RECQL4	-5.885178895665224e-39	5.885178895665224e-39	-1.0	-0.1330176727791973
BMP7	SPECC1	0.0028563647065311	0.0028563647065311	1.0	0.06737690795129966
DNAJC8	CCDC85B	-0.0039266520179808	0.0039266520179808	-1.0	0.13951644700467883
CPS1	CSDE1	0.000408577005146	0.000408577005146	1.0	0.07144055287540028
LPP	CAMK1D	0.0026219005230814	0.0026219005230814	1.0	0.23340445377731892
SEC14L5	LRRC57	0.0005130860954523	0.0005130860954523	1.0	-0.012155578395369585
GFY	NXPH3	-0.0006748863379471	0.0006748863379471	-1.0	0.25329057955745676
TERT	NOVA1	-0.0004974320181645	0.0004974320181645	-1.0	-0.08164700074874072
EIF1B	ATP9B	-4.814992124436947e-38	4.814992124436947e-38	-1.0	0.03270378448948676
ZNF648	CLASRP	-0.0002572134253568	0.0002572134253568	-1.0	-0.33289556100749557
SOD2	CAMK1D	-4.3830303821614136e-39	4.3830303821614136e-39	-1.0	0.3647060240550974
DHX38	MFN2	0.0001900767965707	0.0001900767965707	1.0	0.6465749066556116
MYT1L	ST3GAL2	0.0012797360541298	0.0012797360541298	1.0	0.1384547775954758
EXOC6B	CDK5	8.761846219061525e-38	8.761846219061525e-38	1.0	0.036586230359638316
CORO1A	AFTPH	0.0001480944774812	0.0001480944774812	1.0	0.3296757262931312
FAM216A	ALG9	-0.0003715313505381	0.0003715313505381	-1.0	0.21920646044530112
NRDC	FAXC	-0.0001501746155554	0.0001501746155554	-1.0	-0.046622022232709164
DGCR2	SLC1A3	-7.716052130461443e-38	7.716052130461443e-38	-1.0	0.04712490730824634
ST6GALNAC1	RABL6	-0.0006298015941865	0.0006298015941865	-1.0	-0.07238299414455547
PLPP2	DPYSL4	0.0010567802237346	0.0010567802237346	1.0	-0.13013394877358123
UBTD1	BAX	-1.441280732498472e-38	1.441280732498472e-38	-1.0	0.47495255493537014
DOK1	MCTP2	0.0009908487554639	0.0009908487554639	1.0	0.17451229071773264
SLN	ATP9B	-0.0048432983458042	0.0048432983458042	-1.0	-0.2857561528673417
IPP	FOXI2	-0.0007312101661227	0.0007312101661227	-1.0	-0.23861701625760284
DHX15	UBXN8	0.0060575939714908	0.0060575939714908	1.0	0.35091240164589804
LOX	PBX4	4.510407011270076e-39	4.510407011270076e-39	1.0	-0.21322707974524785
AP5S1	SPG11	-0.0002302488574059	0.0002302488574059	-1.0	0.25828807865011305
DDA1	GPX4	0.0001794217823771	0.0001794217823771	1.0	0.4054015324324169
CIB1	C9orf153	-0.0016918097389861	0.0016918097389861	-1.0	-0.25233024759786454
GSG1	NPAS1	6.756123726301635e-39	6.756123726301635e-39	1.0	-0.06284390963628994
SCAF1	FBXW9	0.0001956932683242	0.0001956932683242	1.0	0.3884679378032279
ERLEC1	DNAH6	-0.000332500465447	0.000332500465447	-1.0	-0.010791732512546769
SYNE1	KPNA6	-5.585579602434421e-38	5.585579602434421e-38	-1.0	0.19385983650646127
TARDBP	SLC22A15	-0.0001410976838087	0.0001410976838087	-1.0	0.06205448513025209
RBFOX3	BOK	-0.0008757364703342	0.0008757364703342	-1.0	-0.13630801638298878
TBC1D7	PRKAR2A	-0.0008478961535729	0.0008478961535729	-1.0	0.308829257130466
MYO1G	ADCY10	-0.0019030126277357	0.0019030126277357	-1.0	-0.11203579267732665
FBXL2	ERICH5	-0.0013907412067055	0.0013907412067055	-1.0	0.05264683114257513
FFAR4	PSAP	1.2378846426091142e-39	1.2378846426091142e-39	1.0	-0.1599065854437188
COX7C	PTRH1	-0.0006226982804946	0.0006226982804946	-1.0	0.27269106277664446
FOXRED1	MAP2K1	-9.572716824012944e-39	9.572716824012944e-39	-1.0	0.3651975942438162
POTEC	ZMYND11	-0.0004166129219811	0.0004166129219811	-1.0	-0.09309904437642644
ZBTB34	TMC8	0.0001811012771213	0.0001811012771213	1.0	0.15769265465805807
CAMK2N2	MEGF10	4.1352225196526706e-38	4.1352225196526706e-38	1.0	0.26654204742641957
DNAH5	RFC1	1.1674871912672891e-38	1.1674871912672891e-38	1.0	-0.004268389917106808
SIGLEC12	PNPLA2	0.0014771558344364	0.0014771558344364	1.0	-0.11999005839304441
GUCY1A1	POU3F1	0.0002827348653227	0.0002827348653227	1.0	-0.05015509208400917
SELENOS	OR3A3	0.0021263167727738	0.0021263167727738	1.0	-0.2480430017447682
CLEC11A	DDX5	0.0003956368600483	0.0003956368600483	1.0	-0.005003520266968363
HLA-DRB5	ACOX1	-1.3128909646001034e-38	1.3128909646001034e-38	-1.0	0.015301885231225255
ATRX	GIMAP7	-1.5141873488705172e-38	1.5141873488705172e-38	-1.0	0.010063247329448714
KCNA7	GCNT7	0.0011827086564153	0.0011827086564153	1.0	0.11534700636389876
PTP4A2	TMEM178A	0.0011159939458593	0.0011159939458593	1.0	-0.1972447234313192
CXADR	CDK17	-0.0025968886911869	0.0025968886911869	-1.0	-0.03924405027858583
FAM136A	RAN	-0.0006574803846888	0.0006574803846888	-1.0	0.612954516379911
FCER2	HPGD	-0.0015462361043319	0.0015462361043319	-1.0	0.056261611480240274
UEVLD	NME5	-7.824074865959928e-38	7.824074865959928e-38	-1.0	-0.037256619030032675
HPGD	SEMA5B	0.0004669294285122	0.0004669294285122	1.0	-0.07667796004242386
SCAF1	SIGLEC12	-0.000238566470216	0.000238566470216	-1.0	-0.23805807229814444
CFAP157	RIC3	0.0008667634683661	0.0008667634683661	1.0	-0.11336535563899208
ENPP2	KCNF1	0.0021972598042339	0.0021972598042339	1.0	0.06200548569240108
PSMB2	OCM	0.001549249747768	0.001549249747768	1.0	-0.3924421787458706
CD302	CYB5A	4.229819975083846e-38	4.229819975083846e-38	1.0	0.18253090147296352
USP24	P4HTM	-0.001059942995198	0.001059942995198	-1.0	0.17344449810393273
RNF220	USP22	-0.0001525324478279	0.0001525324478279	-1.0	0.46670362085934075
IPO7	RINL	0.0008210755186155	0.0008210755186155	1.0	-0.17209095228222854
ESRP1	TFEC	-0.0006426314939744	0.0006426314939744	-1.0	-0.2398019994686537
TOM1L1	SRP68	0.0005009720916859	0.0005009720916859	1.0	0.21965433172133428
GRM3	SMAD1	0.0012502946192398	0.0012502946192398	1.0	-0.03375671261226812
MT1F	PPTC7	0.0017283175839111	0.0017283175839111	1.0	-0.05662811623958218
NDUFA5	GPX4	-0.0020828370470553	0.0020828370470553	-1.0	0.20093991457085725
MGP	RFC2	-0.0009473955724388	0.0009473955724388	-1.0	-0.1414141279080288
KRT18	CAV1	-3.8942622422196967e-38	3.8942622422196967e-38	-1.0	0.45534528336616614
GSDMA	SNX33	-0.0001899025664897	0.0001899025664897	-1.0	-0.2652167886505318
FLNC	SPNS1	-0.0014054140774533	0.0014054140774533	-1.0	0.1069770386163023
RNF139	RCCD1	-0.0006878160638734	0.0006878160638734	-1.0	0.3418286193792999
ZFP14	KCTD21	-0.0013222591951489	0.0013222591951489	-1.0	-0.05361411012038971
NAMPT	LRRN2	0.0013975341571494	0.0013975341571494	1.0	-0.006314178849964701
ENTPD7	CCDC33	0.0039754593744874	0.0039754593744874	1.0	-0.22723517047400918
SSBP2	NLGN4X	-0.0001484888198319	0.0001484888198319	-1.0	0.1608804896982475
CPNE6	NTRK1	-0.0007251464994624	0.0007251464994624	-1.0	0.16766965472756273
PCDH10	KDSR	0.0010370841482654	0.0010370841482654	1.0	-0.01726837744954067
LTK	TMOD2	0.0008753183064982	0.0008753183064982	1.0	-0.059394916585209206
RBM24	KBTBD7	-4.588651427184232e-05	4.588651427184232e-05	-1.0	-0.022265351838460665
TMEM132E	GCA	-0.0016571003943681	0.0016571003943681	-1.0	-0.14947877309045066
CD300LF	FASTKD1	-0.0008222288452088	0.0008222288452088	-1.0	-0.15946639755996025
YPEL2	MARCKSL1	-0.0029805190861225	0.0029805190861225	-1.0	0.11381563728089224
LAS1L	RAB10	-0.0021579198073595	0.0021579198073595	-1.0	0.4619993024600922
CNR1	DDX41	-0.0015176424058154	0.0015176424058154	-1.0	-0.10008741449350317
SARNP	BOLA2	-2.9553423848967393e-38	2.9553423848967393e-38	-1.0	0.31147542334085543
PIEZO1	MYO1G	0.0004537911154329	0.0004537911154329	1.0	0.11460477622162346
ATP2C2	MOB1B	0.0026969397440552	0.0026969397440552	1.0	-0.15030004401938982
RELL2	ST3GAL4	0.0012234146706759	0.0012234146706759	1.0	0.374084493935224
TSPAN10	HMGCS1	0.0025966162793338	0.0025966162793338	1.0	-0.14428549014455044
KLF16	PPEF2	0.0016279296251013	0.0016279296251013	1.0	-0.39932059857350083
EIF1AX	SNED1	-3.7651805131396447e-38	3.7651805131396447e-38	-1.0	-0.032433965632644564
MGP	MED8	0.0019697281531989	0.0019697281531989	1.0	-0.03057163602717854
CLCN3	KMO	0.0029557319357991	0.0029557319357991	1.0	-0.0386424003743501
QPRT	IGFLR1	3.870834493714036e-38	3.870834493714036e-38	1.0	-0.06911188638054253
CDC23	CSPG4	-0.0012637973995879	0.0012637973995879	-1.0	0.08827831373011123
OSCP1	SPDYE1	0.0013816169230267	0.0013816169230267	1.0	-0.11499239240163772
PCDHA10	SORBS3	0.0014151501236483	0.0014151501236483	1.0	-0.10286114826775539
SPEF1	RASGEF1B	-0.0004551165329758	0.0004551165329758	-1.0	-0.18064932529059058
YEATS4	ZNF619	0.000568731338717	0.000568731338717	1.0	0.1119415022844063
CLC	AGO3	-0.0026359714102	0.0026359714102	-1.0	-0.10491418853142735
DOCK2	KCNK5	2.9530647143728263e-38	2.9530647143728263e-38	1.0	-0.05278790630899593
ITGB3	CHD1	0.0010384981287643	0.0010384981287643	1.0	0.06666101686873037
ZHX3	WHAMM	0.000815698178485	0.000815698178485	1.0	0.17501293722243758
DPY19L4	ABCC6	0.0028896890580654	0.0028896890580654	1.0	-0.07800663403987741
ANKRD7	KPNA1	0.0010955296456813	0.0010955296456813	1.0	-0.34634647623619685
AOAH	NXF1	0.000547252187971	0.000547252187971	1.0	0.17665582230313823
CEBPZOS	SYNGR2	0.0014793897280469	0.0014793897280469	1.0	0.29073740631539086
SIGLEC12	LMO7	-0.003354727756232	0.003354727756232	-1.0	-0.25915095268004146
ADAMTS2	STKLD1	0.0032380316406488	0.0032380316406488	1.0	0.015478062486999724
NXPH1	DNAJC5	0.0005404795520007	0.0005404795520007	1.0	-0.3190400450931142
EFNB1	PRSS35	-0.0004841781919822	0.0004841781919822	-1.0	0.14676612901585834
NAMPT	ATF4	-0.0007321985904127	0.0007321985904127	-1.0	0.27020860251761103
RAD54L	RIBC2	6.321335284763866e-38	6.321335284763866e-38	1.0	0.3549141843774109
SERPINF2	CDK5	-4.916128318762354e-38	4.916128318762354e-38	-1.0	0.0766642012310631
SDK2	PLXDC2	-0.0015193675644695	0.0015193675644695	-1.0	0.2066823747964543
ABCC9	CASTOR2	-0.0009405339951626	0.0009405339951626	-1.0	0.18323660768532785
RNF17	CHSY1	-0.000674876908306	0.000674876908306	-1.0	-0.3779599431458163
SERPINB6	PARP8	1.1128892399808796e-38	1.1128892399808796e-38	1.0	0.091892038266531
PPP1R14B	PER3	0.001623009564355	0.001623009564355	1.0	0.06729577265049319
SEC63	CIRBP	0.0018182599451392	0.0018182599451392	1.0	0.3857764003274335
CEBPZOS	HJURP	-0.0029993755742907	0.0029993755742907	-1.0	0.13850223916090768
NIPBL	AAR2	6.728472464224499e-38	6.728472464224499e-38	1.0	0.2880017922976297
SPOPL	HSD17B7	-0.0014389338903129	0.0014389338903129	-1.0	0.1206480697587514
RFT1	TMEM185A	-6.116259178145629e-38	6.116259178145629e-38	-1.0	0.19096704625873884
NEO1	HNRNPLL	0.0007770271040499	0.0007770271040499	1.0	0.30739296353946655
THSD1	TPSD1	-0.0001165048379334	0.0001165048379334	-1.0	0.017171392780774668
APBA2	CCK	-7.253055270577123e-38	7.253055270577123e-38	-1.0	0.028427932426774615
CTSF	RGCC	-0.0023743414785712	0.0023743414785712	-1.0	0.17875458312867964
TPO	CPO	-0.0020636653061956	0.0020636653061956	-1.0	0.325158378694283
EFNB1	MTHFD1	-0.0018806828884407	0.0018806828884407	-1.0	0.1560998597850518
DBNL	TMEM231	0.0001740058505674	0.0001740058505674	1.0	0.053962753721937866
ZBED6	SEMA4F	0.001098298933357	0.001098298933357	1.0	0.12384313202204139
FKBP14	MRPS35	-1.1340945291221215e-38	1.1340945291221215e-38	-1.0	0.28797100524026265
PYGO1	DEGS1	0.0019872486591339	0.0019872486591339	1.0	0.08865393262399444
FCER2	SYT2	0.0006954754935577	0.0006954754935577	1.0	-0.026681381490227907
TAPT1	NT5C3B	-0.0006218712078407	0.0006218712078407	-1.0	0.12378625704945692
MESP1	GLTP	-0.0017043525585904	0.0017043525585904	-1.0	-0.09194915983258303
RHBDL3	ATRN	0.0003318216186016	0.0003318216186016	1.0	0.0504404896669897
ARHGAP23	TIMM22	0.0016964732203632	0.0016964732203632	1.0	-0.12875838074156473
CCR10	RNASEH2C	-0.0048615066334605	0.0048615066334605	-1.0	0.12772131740267284
AAR2	SLC1A3	0.0026226078625768	0.0026226078625768	1.0	0.006582247641798928
WBP4	PNPLA2	-0.0014384881360456	0.0014384881360456	-1.0	0.15234949657427252
DYNLRB1	ARPC5L	-0.0012663021916523	0.0012663021916523	-1.0	0.5483391608551579
PNPLA6	NUCB1	-0.001891172141768	0.001891172141768	-1.0	0.6641391291285922
SLC9B1	ZNF266	-0.0022043942008167	0.0022043942008167	-1.0	-0.03732477270311798
ACSL4	PPP1R14B	-1.6058053635068452e-39	1.6058053635068452e-39	-1.0	0.27409341859906083
HIPK2	C10orf105	0.0001109716467908	0.0001109716467908	1.0	-0.14917544871333482
TPR	FOXI2	0.0059374920092523	0.0059374920092523	1.0	-0.4682718612740026
ASH1L	SYCE2	-0.0016094124875962	0.0016094124875962	-1.0	-0.29963279178273344
SBNO1	GFRA2	-0.0006900712614879	0.0006900712614879	-1.0	-0.20843952943227514
ANXA8	C2orf92	-0.0033746110275387	0.0033746110275387	-1.0	-0.14319240734955913
SELENOO	SDF4	7.281068347917746e-39	7.281068347917746e-39	1.0	0.6390707671234371
MTOR	JPT1	0.000760325579904	0.000760325579904	1.0	0.27828998007293965
TTC16	KLF6	0.0006571869598701	0.0006571869598701	1.0	0.14611118008133256
DSEL	OLFML1	1.0505492548089223e-38	1.0505492548089223e-38	1.0	0.20203718143424051
PCDHA10	ADAMTS2	-0.0007106662960723	0.0007106662960723	-1.0	0.11297656076952209
SERTAD2	SH3BGRL2	9.957161819329484e-05	9.957161819329484e-05	1.0	0.11066040868935169
ZNF48	WDFY4	0.0002114911185344	0.0002114911185344	1.0	-0.2452122088706067
TESK1	DDX5	6.253476005330473e-38	6.253476005330473e-38	1.0	0.12568392849899734
FAM241B	TOM1L1	0.0010221095290035	0.0010221095290035	1.0	0.34701137110383207
ENTPD7	GNG2	0.0064928019419312	0.0064928019419312	1.0	-0.04991722411472337
ABHD14A-ACY1	GIMAP7	-1.0088485743284659e-38	1.0088485743284659e-38	-1.0	-0.2059092965646197
TRADD	C5orf58	-7.836505224117568e-39	7.836505224117568e-39	-1.0	0.1310516133678078
SENP5	ANKRA2	-0.0014531962806358	0.0014531962806358	-1.0	0.25128989666511736
C1S	NUDCD3	-0.0004388048837427	0.0004388048837427	-1.0	0.13074416800419686
DCAF4L1	RNF185	-1.4208590494584808e-38	1.4208590494584808e-38	-1.0	-0.20611734316571256
RAB3GAP1	TRIM55	0.0003520197060424	0.0003520197060424	1.0	-0.1487676915131892
GRHL2	ANXA8	-0.0018317427020519	0.0018317427020519	-1.0	0.37478335967356813
SMAD1	ERRFI1	0.0002787662961054	0.0002787662961054	1.0	0.3455188734174583
SH2D7	RASGRF2	0.0016274580266326	0.0016274580266326	1.0	-0.08405172979571304
GRIA4	TMEM132E	-0.0009811604395508	0.0009811604395508	-1.0	0.4266558756767589
FCER2	PZP	0.001596426940523	0.001596426940523	1.0	0.2049846576083832
MCCC1	KIF27	-3.46249668172917e-38	3.46249668172917e-38	-1.0	0.22505825055602935
MYL12A	LIN9	-0.0013738605193793	0.0013738605193793	-1.0	0.1283321934151915
CFAP157	MACF1	0.0010939203202724	0.0010939203202724	1.0	-0.03315119344229696
ATP13A1	SCNM1	-0.000686919898726	0.000686919898726	-1.0	0.15828908922096993
UPK1A	TMEM62	0.0019036666490137	0.0019036666490137	1.0	-0.3204227443414182
NPL	DCAF12	-0.0009627804392948	0.0009627804392948	-1.0	0.37784003910603436
SLC34A2	SETD2	-0.000297198042972	0.000297198042972	-1.0	-0.050258762084475384
VDAC3	AATF	-0.0019294189987704	0.0019294189987704	-1.0	0.3478768623229999
TMEM59	KDM5C	-0.003244484309107	0.003244484309107	-1.0	0.2917044203787247
MRC2	CORO6	4.37766340904305e-39	4.37766340904305e-39	1.0	0.3337194371671028
RRBP1	GPR151	0.0040954514406621	0.0040954514406621	1.0	-0.5283109476321765
PHYHIP	SDC4	2.667154705840012e-38	2.667154705840012e-38	1.0	0.20089216403938026
EXOSC6	CDK10	0.000998985604383	0.000998985604383	1.0	0.2912751576613522
GRIA2	C17orf107	0.0019708168692886	0.0019708168692886	1.0	-0.014583325344591258
RMND1	ARHGAP23	-0.0010749800130724	0.0010749800130724	-1.0	-0.06691650594096431
ZMYM1	TMEM191C	0.003741520922631	0.003741520922631	1.0	-0.11279681673029741
N4BP3	TUBA1B	0.0005371264414861	0.0005371264414861	1.0	0.11642266792969211
PHC3	TMEM45A	0.0005200352170504	0.0005200352170504	1.0	0.2754245318616168
CBLN2	PHGDH	-0.0011654511326923	0.0011654511326923	-1.0	-0.1285792107356846
ANO2	XKR9	-0.0038584093563258	0.0038584093563258	-1.0	0.020327736824663368
SH3GL3	COG6	1.6652045837215706e-38	1.6652045837215706e-38	1.0	-0.027741904212981037
PRMT5	FBF1	-0.0034364461898803	0.0034364461898803	-1.0	0.34354635354558705
PTP4A3	DNAH6	3.62376791809292e-38	3.62376791809292e-38	1.0	-0.07250173861638386
CFD	CDK17	-0.0020226349588483	0.0020226349588483	-1.0	-0.014717065866374906
B3GALT4	VAMP8	0.0035312296822667	0.0035312296822667	1.0	0.1119802090426673
CDH8	AP4S1	2.261250248638446e-38	2.261250248638446e-38	1.0	0.07678688895009778
AAGAB	RSL1D1	-0.0006148644606582	0.0006148644606582	-1.0	0.5265690982269875
EGR1	TNNI2	-0.0017176690744236	0.0017176690744236	-1.0	0.02827278128595453
RGS9BP	ARMCX6	-1.3931830835645089e-05	1.3931830835645089e-05	-1.0	-0.07082672663437255
FOXO3	CFAP97D1	0.0004055232566315	0.0004055232566315	1.0	-0.11254603379671406
NAV3	ALG10	-0.0014861009549349	0.0014861009549349	-1.0	-0.04427850879147588
ENKUR	DRP2	-6.851336365798488e-05	6.851336365798488e-05	-1.0	0.0016296707685287694
PODXL2	SNRPD3	-0.0037287122104316	0.0037287122104316	-1.0	0.15810599074113788
SCAF4	SDF4	0.000987785984762	0.000987785984762	1.0	0.5094198206840679
TMEM42	GRIA3	0.0047311037778854	0.0047311037778854	1.0	-0.11469625988236883
POMT2	ANO3	-0.001374538289383	0.001374538289383	-1.0	-0.06631872641171346
SPSB2	CCNT1	-3.6110301150522075e-38	3.6110301150522075e-38	-1.0	0.16093990349220397
SLC15A4	C5orf58	-0.0006952683324925	0.0006952683324925	-1.0	0.08348022489009546
YPEL2	FXYD6	-0.0025247666053473	0.0025247666053473	-1.0	0.18216891091616416
TG	VSTM2L	0.0038910370785743	0.0038910370785743	1.0	-0.03231869886902432
RINL	PRR18	-0.0012160709593445	0.0012160709593445	-1.0	-0.1730469728103794
KCNN2	TBC1D3L	0.0007684553856961	0.0007684553856961	1.0	-0.11094525971630347
TRPM6	HPGD	0.0038502635434269	0.0038502635434269	1.0	0.21007971822004654
CDK5	SMARCC2	-3.95444112655241e-05	3.95444112655241e-05	-1.0	0.09533042959967888
TMEM132C	UBE2Z	-0.0008706852095201	0.0008706852095201	-1.0	-0.33150750691398784
CFAP97D1	TRIB2	-0.0007118146750144	0.0007118146750144	-1.0	-0.22744348337516843
TNNI2	KCTD19	-0.0015226133400574	0.0015226133400574	-1.0	-0.022254765863629965
RAB3D	COX7C	-3.078495780693619e-39	3.078495780693619e-39	-1.0	0.05568843323376529
PCDHA12	DBNL	-0.0002609202638268	0.0002609202638268	-1.0	-0.3184316969760244
AATF	FLNB	-0.0007631203043274	0.0007631203043274	-1.0	0.29806107288267863
NCKAP5	PZP	-0.0041650305502116	0.0041650305502116	-1.0	-0.0254991844911731
TMEM62	PRPF3	-5.593933383352123e-05	5.593933383352123e-05	-1.0	0.30774880009765826
SYCE2	PLEKHA3	0.0001024791490635	0.0001024791490635	1.0	-0.3310569472449574
MCTP2	GOLGA8A	-0.0003421876754146	0.0003421876754146	-1.0	0.1929560975002281
LYSMD2	ZNF436	0.0012187727261334	0.0012187727261334	1.0	0.033370613299723684
DOCK9	MRM1	-0.0010785498889163	0.0010785498889163	-1.0	-0.06745940627424549
ADGRG3	NOC4L	3.851248493447201e-06	3.851248493447201e-06	1.0	-0.08466311471878497
SUGCT	TBX6	0.0005608627689071	0.0005608627689071	1.0	-0.01657035501175438
CADM3	DHX58	0.0035152314230799	0.0035152314230799	1.0	-0.18243110987393893
SEC14L1	RALA	-7.086669211275876e-05	7.086669211275876e-05	-1.0	0.26232859544465476
ADAMTS6	ISYNA1	-0.0002161646843887	0.0002161646843887	-1.0	-0.036288426262282174
COMMD9	GOLGA6C	-1.0921631949144372e-38	1.0921631949144372e-38	-1.0	-0.33570373789956415
NAA80	LCA5	0.0010339317377656	0.0010339317377656	1.0	-0.09313650883433434
CCL2	IFT140	6.97217452223277e-39	6.97217452223277e-39	1.0	-0.0020635650853190776
IGSF23	PXYLP1	0.0001389246317557	0.0001389246317557	1.0	-0.28202823490383977
RALBP1	ZNF587	-0.0001455910678487	0.0001455910678487	-1.0	0.23621812381071167
IGSF3	TPO	-0.0022357739508152	0.0022357739508152	-1.0	0.02594279799156267
INTS11	DNAJC8	-0.0008695866563357	0.0008695866563357	-1.0	0.35109904951510634
ACAD11	GATA5	-0.0012897753622382	0.0012897753622382	-1.0	-0.19437251171878814
CXCR1	CALN1	-0.0012139547616243	0.0012139547616243	-1.0	-0.1061146764816075
NDUFA2	AP4S1	0.0008698772871866	0.0008698772871866	1.0	0.10967705706823631
TBC1D7	SDCBP2	0.000440850679297	0.000440850679297	1.0	-0.043481972081492244
RAPGEFL1	COG6	-3.6280693438590115e-38	3.6280693438590115e-38	-1.0	0.21854807724563227
TSPAN14	ZNF430	-2.7244435841566883e-05	2.7244435841566883e-05	-1.0	0.2950354806212231
PPFIBP2	PLBD2	-0.0008343756198883	0.0008343756198883	-1.0	0.23264125675935327
ZFP90	TTC16	-0.0007421153131872	0.0007421153131872	-1.0	-0.07410288028406607
FBXW9	ZNF20	-0.0018951827660202	0.0018951827660202	-1.0	-0.057865044019358075
NAMPT	HAS1	0.0015434476081281	0.0015434476081281	1.0	-0.030336708379948823
BCL9L	MAGEL2	-5.1826953638130137e-39	5.1826953638130137e-39	-1.0	-0.19537289250219844
ST3GAL4	PIGM	9.543000487610698e-05	9.543000487610698e-05	1.0	0.04469953626097838
DKK1	TPH1	-2.8547532574918038e-39	2.8547532574918038e-39	-1.0	-0.1782537727865004
CAMSAP3	DLG4	0.0006809073965996	0.0006809073965996	1.0	0.02499273216912035
MYT1L	FGD2	0.0006501186871901	0.0006501186871901	1.0	0.10581558865406764
GSDMA	FAM193B	-0.0032660393044352	0.0032660393044352	-1.0	-0.2372428837502886
ANKRD36	FBXO3	0.0018269093707203	0.0018269093707203	1.0	0.26034806878721095
CIRBP	CNP	0.001608912483789	0.001608912483789	1.0	0.43025389894766997
ARRDC5	CHD1	0.0013815552229061	0.0013815552229061	1.0	-0.07280733968765986
ZMYM1	PIP4K2C	-0.0011645815102383	0.0011645815102383	-1.0	0.2488276939965547
UPK1A	SCAF1	-0.0012037047417834	0.0012037047417834	-1.0	-0.21867101835096173
RNF17	SEPSECS	5.541300924960524e-05	5.541300924960524e-05	1.0	-0.29295065079728755
JAG2	SLC25A44	6.825285372527772e-38	6.825285372527772e-38	1.0	0.04364759612627887
ERVW-1	ALG5	-1.6210080505463048e-39	1.6210080505463048e-39	-1.0	-0.07116620321021466
MOSPD3	CCDC181	-0.0005337357288226	0.0005337357288226	-1.0	-0.09126675488512127
RASGEF1B	TRIM46	-0.0008207258651964	0.0008207258651964	-1.0	-0.17726231828326844
ESRP1	CD180	-0.0003115657018497	0.0003115657018497	-1.0	-0.2495970787437276
ADCYAP1R1	SMIM31	-0.000151345055201	0.000151345055201	-1.0	-0.11454896391100457
SLAIN2	PLA2R1	0.0031520323827862	0.0031520323827862	1.0	0.028261215362835282
RREB1	GPC6	0.000291287433356	0.000291287433356	1.0	-0.09228154127911897
PPP4R1	B3GALT4	-0.0005353400483727	0.0005353400483727	-1.0	-0.2939108804197058
ARPC2	HIBADH	0.0014285367215052	0.0014285367215052	1.0	0.2369170971749768
CELF2	MED29	-0.0001556649076519	0.0001556649076519	-1.0	0.16242736128712204
FAM111A	HLA-A	-1.297635308478692e-38	1.297635308478692e-38	-1.0	0.1600046796398441
NXPH3	KCNF1	-0.0023986201267689	0.0023986201267689	-1.0	0.3844054757285252
SHISA8	TMEM45A	-0.0015907776542007	0.0015907776542007	-1.0	-0.35415042367636906
CFAP157	DLEC1	-0.0030572854448109	0.0030572854448109	-1.0	0.17180672900771024
SUSD4	DBT	-1.0993760984998563e-39	1.0993760984998563e-39	-1.0	0.012916929336782667
C20orf204	RASGRF2	-0.0016401688335463	0.0016401688335463	-1.0	0.02239845946709272
MYO15A	PSAP	-0.0002177731657866	0.0002177731657866	-1.0	-0.1441489469586546
RRBP1	BRD8	-0.0031513152644038	0.0031513152644038	-1.0	0.4015607058877568
DRD1	MIGA1	0.0029741635080426	0.0029741635080426	1.0	-0.19740057375105952
ITK	RBM10	-0.0019661164842545	0.0019661164842545	-1.0	-0.0985059261045559
TERB1	PBX4	1.1745116202092563e-38	1.1745116202092563e-38	1.0	0.02651401124091604
PTPN13	DSC2	0.0003569734690245	0.0003569734690245	1.0	0.17254558141994253
GRIN2B	RBM10	-0.0003999822074547	0.0003999822074547	-1.0	-0.25104562821596366
ADSL	ACOX2	-0.004018273204565	0.004018273204565	-1.0	-0.13261993757860466
HEXA	SLC26A4	0.0039054583758115	0.0039054583758115	1.0	-0.05090365604041946
TOR1AIP1	CACNB1	7.733729580650106e-05	7.733729580650106e-05	1.0	0.15452314863370367
ARRDC5	UBQLN2	5.669332676916383e-05	5.669332676916383e-05	1.0	-0.12746714612826815
FEM1B	CPNE8	-0.0002862975234165	0.0002862975234165	-1.0	0.18575823988844323
SCAF1	CHMP4C	0.0028146994300186	0.0028146994300186	1.0	-0.036713319777683544
RIMKLA	C3orf20	-0.0006524691125378	0.0006524691125378	-1.0	0.019522680752636908
ANKRD34C	PLAUR	-7.180001557571813e-05	7.180001557571813e-05	-1.0	-0.29185692346987124
BTD	KCNN2	-0.0004429076216183	0.0004429076216183	-1.0	-0.0803676861280831
YWHAZ	HHEX	0.0035749180242419	0.0035749180242419	1.0	0.026921036974026147
NCKAP5	UBE2Z	0.0006505171768367	0.0006505171768367	1.0	-0.02192713411592482
ARID5A	RPS27	-1.179184810457933e-38	1.179184810457933e-38	-1.0	0.2464220583801004
ITGB1BP2	SYNC	0.0004844481882173	0.0004844481882173	1.0	0.07624772631312683
FZD1	SPG11	-0.002807289827615	0.002807289827615	-1.0	0.05758621813856446
CNTN3	SLX1A	-0.0014802482910454	0.0014802482910454	-1.0	-0.133191311742995
MRPL28	PXDN	-0.0025052654091268	0.0025052654091268	-1.0	0.12007333380986095
CCDC198	NNMT	0.0023938759695738	0.0023938759695738	1.0	0.12045214001571798
FOXI1	PPIL3	7.740731962257996e-05	7.740731962257996e-05	1.0	-0.31632751962255706
CHCHD7	AAR2	0.0020170058123767	0.0020170058123767	1.0	0.30965232935006104
ARMCX2	MGAT2	-0.00078217551345	0.00078217551345	-1.0	0.09131305129515867
CPA6	TMEM94	0.001074307016097	0.001074307016097	1.0	-0.4012552280123322
B3GALT4	CHRNA9	-0.0018784593557938	0.0018784593557938	-1.0	0.14998167775902796
TMED6	CNNM3	2.076737356205097e-38	2.076737356205097e-38	1.0	-0.06176095345335947
SYT2	BSDC1	-0.004026279784739	0.004026279784739	-1.0	-0.03343016199368586
FAM241B	CHRD	-0.0002998072886839	0.0002998072886839	-1.0	0.142519894821818
DSCAM	HS3ST3B1	0.0001656756940064	0.0001656756940064	1.0	-0.19070970021583228
GADD45GIP1	EXOSC6	-0.0001219384430442	0.0001219384430442	-1.0	0.2227615179684783
PSAP	TRPM6	0.0004443173238541	0.0004443173238541	1.0	-0.032999319735324356
RGS2	SHCBP1	0.0028212033212184	0.0028212033212184	1.0	-0.21910459421371253
TMEM62	STOX1	0.0005518956459127	0.0005518956459127	1.0	-0.02219185935927645
GUCY1A1	MEA1	0.0008622101158834	0.0008622101158834	1.0	-0.10051399706985466
RPS6KA1	LAMC2	-1.9959070976665278e-38	1.9959070976665278e-38	-1.0	-0.08816136366193356
SIGLEC6	SCARB2	1.565948511545747e-38	1.565948511545747e-38	1.0	-0.2598751508029738
SCAF1	ADAMTS6	0.0006963002379052	0.0006963002379052	1.0	0.07282204911276768
AOX1	NABP1	0.0019101151265203	0.0019101151265203	1.0	-0.08788852296470871
SKIDA1	ZNF549	-0.0004918246995657	0.0004918246995657	-1.0	-0.008934861298947803
PODXL	CHMP4C	-0.0012067477218806	0.0012067477218806	-1.0	0.17095243875520774
SLC39A10	CDK9	0.0002387665008427	0.0002387665008427	1.0	0.20297686763923484
PPP4R3A	ABCF2	-0.0006286703282967	0.0006286703282967	-1.0	0.4464433073742951
CLIP4	KMO	0.0028006352949887	0.0028006352949887	1.0	0.13957477165600568
NIFK	SPECC1	0.0008357173064723	0.0008357173064723	1.0	0.12416435885774557
HS3ST3B1	EIF5AL1	-0.0012841179268434	0.0012841179268434	-1.0	0.04692183753390908
BST1	FBXL5	0.0006145615479908	0.0006145615479908	1.0	0.3871666448897005
ANAPC7	RNASE6	-0.0001892785512609	0.0001892785512609	-1.0	-0.20786993259110523
KCNF1	TRIML2	0.0017640048172324	0.0017640048172324	1.0	0.1089475617361969
SCYL3	SLC1A3	-0.0040382342413067	0.0040382342413067	-1.0	-0.05894425179893834
TPR	FAM110C	0.0002260551264043	0.0002260551264043	1.0	-0.05814331912125321
ARF1	LRRC15	-7.645523874089122e-05	7.645523874089122e-05	-1.0	-0.17788025596502233
RAP1GAP2	GNL3L	0.0001122514368034	0.0001122514368034	1.0	0.1754359321283498
POT1	SYNC	-0.0008307813550345	0.0008307813550345	-1.0	0.1297005893140254
DNAJA2	PGAP3	0.0025353864766657	0.0025353864766657	1.0	0.2237153255374728
URB2	TIMP4	-0.0003484013141132	0.0003484013141132	-1.0	-0.08104430242871001
MTOR	PPDPF	-0.0001078919303836	0.0001078919303836	-1.0	0.31047152599849565
IGSF3	ASPSCR1	0.0003237953933421	0.0003237953933421	1.0	0.15295269571103093
GPX4	ZNF286A	0.0014477111399173	0.0014477111399173	1.0	0.1462718566489196
GREB1	COX7C	-1.6924044875633472e-38	1.6924044875633472e-38	-1.0	-0.05749126937256359
EIF1AX	MRPL48	1.0856558451058055e-38	1.0856558451058055e-38	1.0	0.4270439993874728
PIK3R1	UFC1	-0.0004251847567502	0.0004251847567502	-1.0	0.04769872917945375
DOK1	LSM3	0.0013429494574666	0.0013429494574666	1.0	0.0002452358857827365
TMEM30A	SNX33	0.0022112638689577	0.0022112638689577	1.0	0.43284878578078534
INHBE	ZFP82	0.0013495796592906	0.0013495796592906	1.0	-0.04915681600453485
RINL	THTPA	-0.0012990435352548	0.0012990435352548	-1.0	-0.014115367328222621
IPO7	IFFO2	-0.0034886270295828	0.0034886270295828	-1.0	0.3877864784252046
SPEF1	TADA3	-0.0007419753819704	0.0007419753819704	-1.0	-0.1375699950542419
LNPK	PDXDC1	-3.9497334827090725e-39	3.9497334827090725e-39	-1.0	0.3565252530077371
MARS2	CRYAB	-1.1014290007500922e-38	1.1014290007500922e-38	-1.0	-0.21473866183753645
ABCA7	AP4S1	0.000152884516865	0.000152884516865	1.0	0.01991898203505174
CSF3	DDX5	-6.354611078617109e-38	6.354611078617109e-38	-1.0	-0.23476753653340365
DYNLRB1	TUT1	0.0017367354594171	0.0017367354594171	1.0	0.3410291881034241
RSPH10B	WASHC5	3.158259370841144e-38	3.158259370841144e-38	1.0	-0.2729537982134419
CDHR4	C1orf198	-0.0005153906531631	0.0005153906531631	-1.0	-0.30885500030859375
SLX1A	FLNB	0.0024133254773914	0.0024133254773914	1.0	0.21016879489345658
CHRD	LSM7	-5.013911140849814e-05	5.013911140849814e-05	-1.0	-0.12960268385023171
CTDSPL2	FAM136A	0.0015935437986627	0.0015935437986627	1.0	0.3784901897596025
EPGN	RBM12B	5.715736687955996e-39	5.715736687955996e-39	1.0	-0.2180298201806662
MTOR	CNTN3	0.0013374070404097	0.0013374070404097	1.0	-0.01625158317347584
DNAH6	RNF185	0.0003017612616531	0.0003017612616531	1.0	-0.10462593875657111
PEX14	ST3GAL4	-0.0005384447285905	0.0005384447285905	-1.0	0.3599064633605665
MPHOSPH10	PPP1R27	0.0003043606702703	0.0003043606702703	1.0	-0.17567054516936734
CYP27C1	DHX58	0.0035388797987252	0.0035388797987252	1.0	-0.2721232211389821
SOD2	SEC14L1	-3.376395298887196e-38	3.376395298887196e-38	-1.0	0.4642163108451659
ATL1	NFKBIE	-1.855355180136591e-38	1.855355180136591e-38	-1.0	-0.23463819430933922
FANCM	KPNA6	9.092146280087528e-38	9.092146280087528e-38	1.0	0.3130936726340097
HEXA	CD99	0.0021368304733186	0.0021368304733186	1.0	0.3288077722350882
MPND	MAP4K2	0.0010771749075502	0.0010771749075502	1.0	0.2036223777466794
LYSMD2	EYS	0.0036660742480307	0.0036660742480307	1.0	-0.11742642038419482
LAMTOR5	MYO15A	-0.000193177285837	0.000193177285837	-1.0	-0.15332186243606424
HEXA	SEC14L1	0.0040904278866946	0.0040904278866946	1.0	0.2833382466854896
MELTF	BLOC1S4	0.0001980092929443	0.0001980092929443	1.0	0.10080485899894252
CCDC27	KCNK2	-8.031004049667387e-39	8.031004049667387e-39	-1.0	0.0163635560168764
BRWD1	DARS2	-1.3225585227054806e-38	1.3225585227054806e-38	-1.0	0.219415899577636
EIF1AD	KHDRBS3	0.0023203489836305	0.0023203489836305	1.0	-0.12693529785808244
PPIL3	BID	-0.0016037392197176	0.0016037392197176	-1.0	0.1254237998334902
DMC1	TNNC1	-0.0007262349827215	0.0007262349827215	-1.0	0.07977684703207809
TARDBP	OGDHL	0.0004211666528135	0.0004211666528135	1.0	0.03015901470271343
MAP4K2	THPO	-0.000520636094734	0.000520636094734	-1.0	-0.3705577241791424
HEXA	CPT1C	0.003193411277607	0.003193411277607	1.0	-0.06255894118909931
DSCAM	PODXL2	0.0002056110388366	0.0002056110388366	1.0	0.22114211287600563
SLC51B	TMEM30A	-0.0014070163015276	0.0014070163015276	-1.0	-0.2912580162452356
COQ5	TSPAN14	0.0011002911487594	0.0011002911487594	1.0	0.08373039100169617
CHERP	MAP3K20	0.0011157583212479	0.0011157583212479	1.0	0.08353759816812606
RBM7	ACTBL2	2.492172604781922e-38	2.492172604781922e-38	1.0	-0.2551219871446415
GUCA1A	ARHGAP5	-0.0007617329247295	0.0007617329247295	-1.0	-0.23160379161965458
DDX51	FMNL1	0.0004124668193981	0.0004124668193981	1.0	0.22721556507424037
CR1	AP4S1	-4.444741884972122e-38	4.444741884972122e-38	-1.0	0.21667402879249142
MYT1L	LARP6	-0.0006010496872477	0.0006010496872477	-1.0	-0.026737900349106204
PODXL	TPI1	-0.0016431949334219	0.0016431949334219	-1.0	0.24184388151228864
EYS	HIBADH	-0.0002844647679012	0.0002844647679012	-1.0	-0.3019847887108634
CRBN	TMEM185A	0.0063966149464249	0.0063966149464249	1.0	0.11214770293282277
NLRP3	CTHRC1	3.3419482997774703e-38	3.3419482997774703e-38	1.0	-0.23653811762362448
PLA2G4C	KIF11	0.0013185444986447	0.0013185444986447	1.0	-0.3746413501297206
ZNF7	STK33	0.0010080711217597	0.0010080711217597	1.0	0.09623582081404579
AAR2	CENPK	5.081063864054158e-05	5.081063864054158e-05	1.0	0.009715284725663369
ZMYM4	MGAT2	6.401787686627358e-05	6.401787686627358e-05	1.0	0.3022320519186954
PPIH	PIM1	0.0007861764170229	0.0007861764170229	1.0	0.18398253949998233
SLC39A10	RND2	-0.0008721212507225	0.0008721212507225	-1.0	0.13309711161075988
INA	FBF1	3.495850387777029e-38	3.495850387777029e-38	1.0	-0.01113090187689851
PPIP5K1	MRPL57	0.000681271078065	0.000681271078065	1.0	-0.17190537114613047
ZNF431	C8G	-0.000766537268646	0.000766537268646	-1.0	-0.4040793710274514
FAM241B	CCDC121	0.0027392068877816	0.0027392068877816	1.0	0.22969690060388942
FOXO4	PARP8	-1.3980593629245303e-38	1.3980593629245303e-38	-1.0	0.22296267001642997
TIMM22	DLK2	-0.0048738806508481	0.0048738806508481	-1.0	-0.05329791471967792
KIAA0753	DARS2	-5.6982176545550056e-39	5.6982176545550056e-39	-1.0	0.3145732083440053
ZFP14	CCDC80	-1.6629986930638552e-05	1.6629986930638552e-05	-1.0	0.09147193403775519
PRDX3	TERT	-0.0022772178053855	0.0022772178053855	-1.0	-0.005403183216775534
JPT1	CDK10	-0.000522326270584	0.000522326270584	-1.0	0.2528899244708273
TLX2	SPEF1	-0.0001187233283417	0.0001187233283417	-1.0	0.3097625971349615
VSTM2L	FOXO3	-0.0003459458821453	0.0003459458821453	-1.0	-0.077326947133641
RLIM	SPECC1	0.0019782432354986	0.0019782432354986	1.0	0.4257971931119165
SHE	UBXN8	-5.207074874235645e-38	5.207074874235645e-38	-1.0	-0.14871239829570296
SOX17	TSPAN10	0.0004658238322008	0.0004658238322008	1.0	-0.044020845302353215
GSDMA	ALG5	-0.0059622162953019	0.0059622162953019	-1.0	0.005754415014239433
RPRD2	SPNS1	-0.0004436130402609	0.0004436130402609	-1.0	0.26451018940988463
DNASE1L3	SNX19	-0.0031411300878971	0.0031411300878971	-1.0	-0.10092474990583858
CLTB	FBN1	2.9046016477632302e-39	2.9046016477632302e-39	1.0	0.08369985073493372
S100A13	CLDN12	0.0003752135089598	0.0003752135089598	1.0	0.41579305101744635
TIMM22	NUDT15	-0.0065821539610624	0.0065821539610624	-1.0	0.004452281472708499
TLR8	SPECC1	0.0014205592451617	0.0014205592451617	1.0	-0.0033227243703077454
TRO	B3GALT2	0.0007376369903795	0.0007376369903795	1.0	0.2114787729427287
EXOSC6	PTP4A2	0.0007965271943248	0.0007965271943248	1.0	0.5035513065245593
B3GALT4	SLC30A4	0.0034287723246961	0.0034287723246961	1.0	-0.09049400834121457
DDX18	MAGEF1	0.002308138879016	0.002308138879016	1.0	0.2806224568241122
NCBP1	TERT	2.873610530926223e-38	2.873610530926223e-38	1.0	-0.03284527305440026
EXOSC5	FAM50A	-0.0008003780385479	0.0008003780385479	-1.0	0.0894173487321996
NRDC	MAST1	0.0001654665538808	0.0001654665538808	1.0	-0.0391176510551784
RASA4B	NR2E1	3.3666868228666606e-39	3.3666868228666606e-39	1.0	-0.15724188213823873
CTBP2	MEF2D	3.496011256840733e-38	3.496011256840733e-38	1.0	0.31959251203013234
FOXI1	HOMER3	-0.0009146270458586	0.0009146270458586	-1.0	-0.17828128330004578
ABCC9	IP6K3	0.0014294009888544	0.0014294009888544	1.0	0.18631490942158446
UBQLN2	KCNF1	-0.0024850885383784	0.0024850885383784	-1.0	-0.06449500319639796
NDUFB3	WHAMM	2.091027237424896e-38	2.091027237424896e-38	1.0	0.00015720821999189898
TUSC2	TMPRSS5	0.0025325999595224	0.0025325999595224	1.0	-0.1205768526827578
ALKBH2	FRS2	-0.0027589874807745	0.0027589874807745	-1.0	0.11678163518600997
SMIM27	CFLAR	-1.0651668997395267e-38	1.0651668997395267e-38	-1.0	0.28523099309134503
ST6GALNAC1	ZG16	0.0009215381578542	0.0009215381578542	1.0	0.35536035614385764
FLYWCH1	IQCJ-SCHIP1	3.376764400902699e-38	3.376764400902699e-38	1.0	0.07093936111161268
CPA6	SPC24	0.0029735453426837	0.0029735453426837	1.0	-0.05289491096080419
INTS11	CNP	0.0062665343284606	0.0062665343284606	1.0	0.4478803714046207
ST3GAL4	RAB27B	-0.0016160642262548	0.0016160642262548	-1.0	0.2554691793935761
SHISA8	EFCAB5	-0.0014037372311577	0.0014037372311577	-1.0	-0.10645788210760868
DLG4	GATC	-0.0009308650624006	0.0009308650624006	-1.0	0.20024141066926
SOD2	SEC63	4.6092728218235846e-39	4.6092728218235846e-39	1.0	0.2720280845195702
GRIA4	MED29	-0.0012992224656045	0.0012992224656045	-1.0	-0.16917584329610874
MED29	INMT	0.001191716059111	0.001191716059111	1.0	-0.08253201404945172
HSF4	RRN3	0.0002668308152351	0.0002668308152351	1.0	0.13302039646320263
SP9	HCST	0.0009927425999194	0.0009927425999194	1.0	-0.1781905981486051
TRPM6	CTNNBIP1	0.0008627985371276	0.0008627985371276	1.0	-0.19287761622116503
RAD23B	PNISR	-0.0003553897549863	0.0003553897549863	-1.0	0.3470225210840362
ZGLP1	TSPYL1	4.057716141071479e-39	4.057716141071479e-39	1.0	-0.11559728853506201
CDKN2AIP	MARCO	-0.0058494391851127	0.0058494391851127	-1.0	-0.08056184798304915
PRSS23	COG6	3.802913837407905e-38	3.802913837407905e-38	1.0	0.26754337253095617
MFN2	POLR3H	-0.0020341349299997	0.0020341349299997	-1.0	0.5269835995715418
A1CF	FOXO3	-1.3481749592825704e-38	1.3481749592825704e-38	-1.0	-0.0955439666235978
GCNT7	TMEM121	-0.0009127452503889	0.0009127452503889	-1.0	-0.16469310701005888
TARDBP	MSTN	0.0033791742753237	0.0033791742753237	1.0	-0.36230111491543415
IMPACT	AAGAB	-0.0012007289333269	0.0012007289333269	-1.0	0.47024118292250044
ATF6	TMCO1	0.0016274636145681	0.0016274636145681	1.0	0.376912876682019
NRDC	UQCRQ	0.0029931322205811	0.0029931322205811	1.0	0.10175009627736213
SRRD	ARF1	0.0043739210814237	0.0043739210814237	1.0	0.3289456391734743
ALDH16A1	TUT1	0.0015197123866528	0.0015197123866528	1.0	0.4378441895778771
SLC22A15	ABR	-0.0004611381446011	0.0004611381446011	-1.0	0.19674962010279354
HSD17B13	STAB2	2.231697144285528e-38	2.231697144285528e-38	1.0	0.248964079771578
SLC1A3	PSAP	0.0001134358826675	0.0001134358826675	1.0	0.17363487432482086
CHRD	COL5A1	-0.0004569380835164	0.0004569380835164	-1.0	0.36759698408982755
RAD54L	NUCB1	7.248155210107072e-38	7.248155210107072e-38	1.0	0.04607150774289744
RPL22	PPP4R3A	-5.587227497017011e-05	5.587227497017011e-05	-1.0	0.3251362800592515
DYRK1B	CTNNA3	-0.0002002703986363	0.0002002703986363	-1.0	-0.08962032122349803
CSDE1	IGF2	-0.0001632186467759	0.0001632186467759	-1.0	0.030998924731236922
TOR1AIP1	CCDC92	0.0010230664629489	0.0010230664629489	1.0	0.18539916334359524
MAP2K1	AAR2	2.696549017855432e-06	2.696549017855432e-06	1.0	0.3742425658960662
PNPLA2	ZMYM2	-0.0039883176796138	0.0039883176796138	-1.0	0.11419148624386052
ATP13A1	NRN1L	0.0025727648753672	0.0025727648753672	1.0	-0.23284388997856853
ALDOC	PRRG2	-3.4911947137591564e-38	3.4911947137591564e-38	-1.0	0.03942957299591346
COBLL1	MGAT2	-0.0002493971551302	0.0002493971551302	-1.0	0.02737184763437511
MIS18A	PFKM	-0.0008225618512369	0.0008225618512369	-1.0	0.27006948447868073
SPEF1	PIANP	-0.0017025301931425	0.0017025301931425	-1.0	0.2970195053729984
TLR4	DPF3	-0.0004782382457051	0.0004782382457051	-1.0	0.009640915125654969
CXXC1	NDC1	-0.0002763276570476	0.0002763276570476	-1.0	0.39218966375427244
SPG11	ADCY10	0.0001698520063655	0.0001698520063655	1.0	-0.21924121543072833
TMEM132C	SLC13A2	-7.996484782779589e-05	7.996484782779589e-05	-1.0	0.2367594688037483
EFNB1	SEC14L1	-0.0014429066795855	0.0014429066795855	-1.0	0.23228390353741146
NR4A3	USF2	-9.73359625732607e-38	9.73359625732607e-38	-1.0	0.10555439735174016
ACKR1	B3GNT9	-0.0014336290769279	0.0014336290769279	-1.0	-0.051520417630748785
TM4SF19	NDC1	0.0014123627915978	0.0014123627915978	1.0	-0.07044762811464278
NTF4	ACTR6	-0.0009448567288927	0.0009448567288927	-1.0	-0.15399867898865027
GATA4	CLCN5	-5.148121126802728e-39	5.148121126802728e-39	-1.0	0.015940151850071207
HINT3	CRYAB	2.6056099575465587e-38	2.6056099575465587e-38	1.0	0.044572284478678115
ACSL4	GFY	5.279487252639322e-39	5.279487252639322e-39	1.0	-0.3827625289252714
CPS1	C5orf15	-0.0009512876276858	0.0009512876276858	-1.0	0.11902376008793673
GTPBP1	GTF2H2C	6.336769001791254e-05	6.336769001791254e-05	1.0	-0.030901964179931875
RIC3	SLAIN2	-0.0014626716729253	0.0014626716729253	-1.0	-0.0873780983610249
FAM174B	FICD	-9.870215290586031e-39	9.870215290586031e-39	-1.0	0.11213896828697303
CXCR1	GPR151	0.0024152679834514	0.0024152679834514	1.0	0.08581238272982201
SYCE2	COL6A6	0.0023810723796486	0.0023810723796486	1.0	-0.12524504828368319
CAMSAP3	SULF2	0.0025119073688983	0.0025119073688983	1.0	0.2010728580013834
HDX	KCNK2	-0.0007936750189401	0.0007936750189401	-1.0	0.2597695472120125
LSG1	USF2	8.176275260165478e-39	8.176275260165478e-39	1.0	0.3669118140357332
FLYWCH1	PDE3A	3.241368701202092e-38	3.241368701202092e-38	1.0	-0.060640266027632554
THAP1	PODXL2	-0.0003768063907045	0.0003768063907045	-1.0	0.04829974675354897
SCT	LIPN	-0.0004414384893607	0.0004414384893607	-1.0	0.17103491878915356
C20orf202	PPP2CA	-0.0003720609529409	0.0003720609529409	-1.0	-0.3444651860435846
ZBTB39	RPN2	0.0008019275264814	0.0008019275264814	1.0	0.38535274213648507
MTOR	GRIA4	-0.0021873812656849	0.0021873812656849	-1.0	-0.10257420135284168
LAMTOR4	VAT1	-0.0024937656708061	0.0024937656708061	-1.0	0.2508425073663801
RCCD1	TMEM183A	0.0007119665970094	0.0007119665970094	1.0	0.42228683416083757
SYNJ2BP	MYL12A	0.0008486100123263	0.0008486100123263	1.0	0.33172491690964073
FOXO3	ESRRB	-0.0004131137102376	0.0004131137102376	-1.0	-0.2625754611007645
ELP2	SPNS1	9.222319340411596e-39	9.222319340411596e-39	1.0	0.2380088656444973
GP1BA	ZSCAN29	-0.000395872601075	0.000395872601075	-1.0	0.1010664863173224
GADD45GIP1	RPL36A-HNRNPH2	0.0015109058003872	0.0015109058003872	1.0	0.18217055803686408
ASZ1	IFT80	0.0002280112385051	0.0002280112385051	1.0	-0.33486473965409647
RICTOR	CRYAB	-0.0006790920742787	0.0006790920742787	-1.0	-0.13679754211520687
TRADD	NIFK	1.35584034214212e-38	1.35584034214212e-38	1.0	0.13627275795424051
EMILIN1	POMT2	0.0011834434699267	0.0011834434699267	1.0	0.1368543948087756
AMOTL2	KPNA6	0.0020911192987114	0.0020911192987114	1.0	0.2348759244454323
NANP	CTHRC1	-5.011338702141826e-38	5.011338702141826e-38	-1.0	0.17025803781842822
CRYGS	GCC2	0.0010166191495954	0.0010166191495954	1.0	-0.1086444197930624
OBSL1	FAM241B	0.0004405859508551	0.0004405859508551	1.0	0.3009091175828961
ITGB1BP2	SSNA1	0.0008166068000718	0.0008166068000718	1.0	-0.0005176706025689854
C11orf68	RBM11	0.0043330574408173	0.0043330574408173	1.0	-0.09591579198733344
CCR10	TAF8	0.0033147386275231	0.0033147386275231	1.0	-0.16727749585052235
ACSL4	TMEM121B	2.0791219458018387e-39	2.0791219458018387e-39	1.0	0.07694233410310791
MT1F	LYSMD2	-0.0007307790219783	0.0007307790219783	-1.0	0.17317670881858863
PPDPF	SORBS3	-0.0009543382329866	0.0009543382329866	-1.0	0.4792445208325791
DLGAP4	MRPS35	0.0017631710506975	0.0017631710506975	1.0	0.2893773875742314
SPNS1	PREX1	-0.0057988506741821	0.0057988506741821	-1.0	0.2396028848208621
PNISR	SLC35E2B	0.0003891294763889	0.0003891294763889	1.0	0.4313139079609684
GDF3	ATP6V0D2	-1.4518404973360846e-38	1.4518404973360846e-38	-1.0	0.17714807265296997
NUP35	CATSPERB	-0.0001253954542335	0.0001253954542335	-1.0	-0.20271605139013615
ASB4	OAS3	-5.313161454978399e-05	5.313161454978399e-05	-1.0	0.042370353451282775
TRAPPC8	DVL3	-0.0024803266860544	0.0024803266860544	-1.0	0.46275839253706397
SNX33	THSD1	-0.0014660768210887	0.0014660768210887	-1.0	0.3321102912085942
SPEF1	CPS1	-0.000112018402433	0.000112018402433	-1.0	0.045353636236923026
RPL13A	SDCBP2	0.0011075483635067	0.0011075483635067	1.0	0.012055167081545078
ZMYM2	GPR37L1	-0.001951104379259	0.001951104379259	-1.0	-0.003685331075475316
PPIH	DTNB	0.002737141912803	0.002737141912803	1.0	0.22925615474288846
CATSPERB	FAM216A	-0.0008766209939494	0.0008766209939494	-1.0	-0.19903628495214012
PPTC7	GNPAT	0.005677122157067	0.005677122157067	1.0	0.43752428074739136
COPS7B	C11orf16	4.253985086841434e-38	4.253985086841434e-38	1.0	-0.2976584189119529
TOM1L1	TMEM40	-0.0032175134401768	0.0032175134401768	-1.0	-0.011019321388701087
CRYBA2	NPAS1	-4.327429661693934e-38	4.327429661693934e-38	-1.0	0.13787177743789653
PLBD2	NPIPB12	0.0004779516602866	0.0004779516602866	1.0	0.3107499582370109
FIS1	FBXW9	0.000566879636608	0.000566879636608	1.0	0.27708386335993684
GRIA2	ALG11	0.0004971782909706	0.0004971782909706	1.0	-0.08841166068443512
HPS4	ZYG11B	-0.0005757826147601	0.0005757826147601	-1.0	0.38858098624397247
ZMYM2	ST8SIA5	0.0034666913561522	0.0034666913561522	1.0	-0.03418665604994999
ZNF589	VSTM2L	0.0003411281213629	0.0003411281213629	1.0	-0.10662308928570852
ATP1A4	CHD1	-3.3032640543713194e-39	3.3032640543713194e-39	-1.0	-0.14380400630063916
TMEM132E	PCNX1	3.587460014387034e-05	3.587460014387034e-05	1.0	-0.18816243669149588
ELF1	ESPNL	-0.0015739230439066	0.0015739230439066	-1.0	-0.2870678263071358
LPP	AMT	-0.0009221317013725	0.0009221317013725	-1.0	0.20401437500614886
TTC16	EHD4	-0.0007059999625198	0.0007059999625198	-1.0	-0.18723011960182967
ZNF587	GNB1	0.0013899327022954	0.0013899327022954	1.0	0.34390452578720526
CAPN8	METTL23	-0.0009697615751065	0.0009697615751065	-1.0	-0.1690450510787771
ADCY4	LGALSL	-0.0027570533566176	0.0027570533566176	-1.0	-0.06174119580866092
ACKR1	CT45A10	0.0002890100586228	0.0002890100586228	1.0	0.07072178888998501
UBTD1	RILPL1	-3.042070148152266e-38	3.042070148152266e-38	-1.0	0.047572788705627686
PCDHB8	GOLGA8J	-0.0006321723922155	0.0006321723922155	-1.0	0.0727965423291322
TIMM21	PPP1R27	0.0014482737751677	0.0014482737751677	1.0	-0.05725449167686262
GALNT2	RILPL1	2.0896487801255398e-38	2.0896487801255398e-38	1.0	0.14612024485668368
IFIT2	ZNF629	-0.0016677337698638	0.0016677337698638	-1.0	-0.09682131090147388
OLFML1	CNNM3	0.0007244377629831	0.0007244377629831	1.0	-0.1151750721895702
SOX5	IGFLR1	0.0026612617075443	0.0026612617075443	1.0	-0.31007170076793544
NDEL1	TNFRSF10D	5.92234245197789e-38	5.92234245197789e-38	1.0	0.2778748163221207
FBXL2	EDRF1	0.0004556619096547	0.0004556619096547	1.0	0.19439651067823882
TPI1	MFF	-0.0015285687986761	0.0015285687986761	-1.0	0.45235444298046057
CPS1	PYGO1	8.819184586172923e-05	8.819184586172923e-05	1.0	0.3352013056829019
WDSUB1	LAMC2	1.7988804698169115e-38	1.7988804698169115e-38	1.0	-0.02880651043206982
BTF3L4	ANKRD27	-0.0015943382168188	0.0015943382168188	-1.0	0.24751582081224538
FHL2	RSL1D1	-0.0008647296344861	0.0008647296344861	-1.0	0.15406435569804802
NUDT14	GAS1	-0.0004039049672428	0.0004039049672428	-1.0	0.03481519263963471
CYB5A	C3orf20	-0.0028950974810868	0.0028950974810868	-1.0	-0.32373090281951994
ZNF835	PRRG2	0.0042532500810921	0.0042532500810921	1.0	-0.2051201193167066
WBP4	DRD1	-0.0001128857329604	0.0001128857329604	-1.0	-0.10998933026255901
KLHDC1	MAPK1IP1L	0.0008052114862948	0.0008052114862948	1.0	-0.09954658761455734
GSDMA	ARRDC2	5.8634508604882285e-05	5.8634508604882285e-05	1.0	-0.09665647301817168
GRM3	BLVRB	-0.0005823386018164	0.0005823386018164	-1.0	-0.3952102591871472
IGF2	ATP13A1	0.0001088174103642	0.0001088174103642	1.0	-0.045506115336108835
HSPA4	P4HB	0.0002793410967569	0.0002793410967569	1.0	0.24442279257652397
PIGZ	PIEZO1	-0.0020150926429778	0.0020150926429778	-1.0	0.24726162134713875
TPR	ALG11	-0.0005947019672021	0.0005947019672021	-1.0	0.5411386520718524
AGPS	HS3ST3B1	-0.0004455140442587	0.0004455140442587	-1.0	0.09233108061251544
PPDPF	GADD45GIP1	0.0011091182241216	0.0011091182241216	1.0	0.3980388341405555
TTLL3	ASPSCR1	0.0002789677528198	0.0002789677528198	1.0	0.31367148948846124
RPL3L	NEB	0.0005128960474394	0.0005128960474394	1.0	0.24097176906712967
TOM1L1	RPL22	0.0012218070914968	0.0012218070914968	1.0	0.06872079631841639
KPNA6	PSAP	-0.0006311807082965	0.0006311807082965	-1.0	0.472338654888821
BTF3L4	SYT11	-0.0002279538311995	0.0002279538311995	-1.0	0.1872563369298721
GIGYF1	CDH2	-0.002631455194205	0.002631455194205	-1.0	-0.021051543810435593
FBL	INAVA	0.0006174529553391	0.0006174529553391	1.0	0.0696548643444048
NAMPT	ADAT3	0.0007313310052268	0.0007313310052268	1.0	-0.12970415644010566
FMNL1	GJD4	0.0006994663854129	0.0006994663854129	1.0	-0.18133938223094345
ENTPD7	SETD3	-0.0043905237689614	0.0043905237689614	-1.0	0.42830638649221
DHX58	MRPL48	-0.0028433583211153	0.0028433583211153	-1.0	-0.1690886898450249
DDX18	YTHDF3	-0.0034453377593308	0.0034453377593308	-1.0	0.45259682564654014
ZNF609	OCM	-0.0002608911891002	0.0002608911891002	-1.0	-0.47497968829935516
CEND1	MYO15A	1.209828853691297e-37	1.209828853691297e-37	1.0	-0.025519484135537437
DDX60L	PGA4	2.86675089468366e-38	2.86675089468366e-38	1.0	-0.07714530552896429
LCA5L	USF2	2.792763737065774e-38	2.792763737065774e-38	1.0	-0.20862727306269385
LYSMD2	TLX2	-0.0022696433588862	0.0022696433588862	-1.0	-0.1572053873937339
LYSMD2	PIBF1	-0.0030322207603603	0.0030322207603603	-1.0	0.10654913486619873
HUS1	ZNF566	0.0007406892254948	0.0007406892254948	1.0	0.24585755594836356
RC3H1	MIS18A	-0.0020621304865926	0.0020621304865926	-1.0	-0.05077853831008695
MED26	C1D	-2.478833924959707e-38	2.478833924959707e-38	-1.0	-0.006140115867923159
EIF4G1	CYP2E1	-0.0007930724532343	0.0007930724532343	-1.0	-0.017507537029570957
ZNF3	LIMS3	-0.0002245959185529	0.0002245959185529	-1.0	-0.3010194408801285
FAXC	ZNF648	-0.0005764244706369	0.0005764244706369	-1.0	0.13859353352823042
JAG2	AOX1	4.120538593304704e-38	4.120538593304704e-38	1.0	0.1276016159676033
PM20D2	NYAP1	-2.1147873212612467e-06	2.1147873212612467e-06	-1.0	-0.09119516051688502
MPHOSPH10	EXOSC5	-0.0015638147015124	0.0015638147015124	-1.0	0.23891457561356622
BOLA2	SGPP2	0.0004580676031764	0.0004580676031764	1.0	-0.05689875638966545
CSDE1	GPR35	0.0006399094127118	0.0006399094127118	1.0	-0.0699276637496343
SLC38A9	ZNF662	0.0010067601688206	0.0010067601688206	1.0	0.025482748203511478
SYCE2	CCDC158	-0.000707501953002	0.000707501953002	-1.0	-0.0844771696786354
CIT	CPNE4	0.0011613025562837	0.0011613025562837	1.0	0.061128305071634095
RGS2	ZCCHC2	-0.0029559705872088	0.0029559705872088	-1.0	0.22960231002711498
RTP5	CAMTA1	1.6415192765581668e-38	1.6415192765581668e-38	1.0	-0.12021858232739546
RPL13A	THAP12	0.0008579551940783	0.0008579551940783	1.0	0.537203469120336
ELAVL2	TMEM208	-0.0018904131138697	0.0018904131138697	-1.0	-0.14800298637876338
GALNT1	PGP	-0.0007115921471267	0.0007115921471267	-1.0	0.41051162800631336
IRAK1BP1	PKDREJ	-0.0012814482906833	0.0012814482906833	-1.0	-0.009085396252006073
ADAMTS8	MT1F	0.0020812486764043	0.0020812486764043	1.0	0.027359330171936685
SEMA4F	SLC22A4	-4.3799886043416336e-05	4.3799886043416336e-05	-1.0	-0.03913518150867795
SLX4	LNX2	-0.002449357882142	0.002449357882142	-1.0	0.27296232379473623
BAK1	HSBP1L1	0.0005675296997651	0.0005675296997651	1.0	0.19050686083027935
ZNF18	ACOX1	0.0011444658739492	0.0011444658739492	1.0	0.19321024667638
OPRM1	WASHC1	0.0001773645344655	0.0001773645344655	1.0	-0.26985007286922197
KCNJ12	EARS2	0.0016356088453903	0.0016356088453903	1.0	0.04016341990958688
CCR10	C19orf73	5.486583904712461e-05	5.486583904712461e-05	1.0	0.2721499204808804
VPS33A	BMP7	-4.228024070971968e-38	4.228024070971968e-38	-1.0	-0.044737649618099985
GRIA4	PPFIBP2	-0.0022426582872867	0.0022426582872867	-1.0	-0.08415830864512448
TMEM132E	PXYLP1	0.0005066991434432	0.0005066991434432	1.0	0.04141681020444957
CAMK1D	ZSCAN29	0.0001672980288276	0.0001672980288276	1.0	0.2536198682964215
PLA2G4C	FAR1	-0.0004715052782557	0.0004715052782557	-1.0	-0.11930875688066543
PLA2G4B	WHAMM	-0.0012622359208762	0.0012622359208762	-1.0	0.10855767373924773
CFAP97D1	NAMPT	-0.0024119720328599	0.0024119720328599	-1.0	-0.029968982517374388
NCKAP5	BRPF1	0.0009790414478629	0.0009790414478629	1.0	-0.17398043781000638
CUTC	GPR37L1	0.0007747039780952	0.0007747039780952	1.0	-0.28360902222477363
ACAD11	LPP	-0.0010161104146391	0.0010161104146391	-1.0	0.31243425875483594
SOD2	YTHDF3	2.822755728097718e-38	2.822755728097718e-38	1.0	0.33045227224949053
HES6	FAM114A2	-2.0444145854374416e-39	2.0444145854374416e-39	-1.0	0.04098095849755612
ASCL5	ZNF578	-0.0007425907533615	0.0007425907533615	-1.0	-0.20804946171623284
UPK1A	RHBDL3	0.0026452157180756	0.0026452157180756	1.0	0.13281360659897906
TRIML2	ANAPC7	-0.0002670398098416	0.0002670398098416	-1.0	-0.11761912541801509
TTC22	PDXDC1	-1.063752989589023e-38	1.063752989589023e-38	-1.0	0.025405586527632175
FAM133B	ARHGEF25	-0.0030748925637453	0.0030748925637453	-1.0	-0.17500551169441284
ZNF879	MDFI	-3.6339884285723196e-38	3.6339884285723196e-38	-1.0	-0.03500290982296494
ANKRD34C	ZNF266	0.0004106892447452	0.0004106892447452	1.0	-0.40610112380486074
KCNA7	NPL	-0.0044280029833316	0.0044280029833316	-1.0	-0.16244471722975137
ATXN7L1	MAP2K4	-0.0003760327235795	0.0003760327235795	-1.0	0.1935719812958952
AATF	PRPF3	-0.0031419738661497	0.0031419738661497	-1.0	0.3864600332382177
DUSP7	AGPS	-8.517234998609598e-39	8.517234998609598e-39	-1.0	0.302853025081155
LPP	LYSMD2	0.0007717756670899	0.0007717756670899	1.0	-0.06324311111608259
ITGB1BP2	FAM83F	-3.521057442412712e-05	3.521057442412712e-05	-1.0	-0.17291374231050513
HS3ST3B1	CPNE8	-0.0018080668523907	0.0018080668523907	-1.0	0.07878428660421453
CHMP7	SLC25A44	5.116133406497893e-38	5.116133406497893e-38	1.0	0.4986762210101913
GADD45GIP1	AP5S1	0.000929586822167	0.000929586822167	1.0	0.20771489217121103
PPP1R27	TRAPPC8	-0.0007578991935588	0.0007578991935588	-1.0	-0.33153902818700226
IMP4	FOXI2	7.079366007482219e-38	7.079366007482219e-38	1.0	-0.42987336839325474
CLCN3	NSUN5	0.0014393368037417	0.0014393368037417	1.0	0.11494335720076328
PCDHA10	YY2	-9.27570363273844e-05	9.27570363273844e-05	-1.0	-0.06309690490761578
TPR	WIZ	-0.0060349982231855	0.0060349982231855	-1.0	0.3686703569923945
SPHK2	RBM11	-0.0041232123039662	0.0041232123039662	-1.0	-0.11205822241246631
ACOXL	DCN	0.0008746191160753	0.0008746191160753	1.0	-0.02428624769604589
PCDHA10	PRKAR2A	0.0015118365408852	0.0015118365408852	1.0	-0.01769922951522982
PSAP	ENTPD7	0.000532712903805	0.000532712903805	1.0	0.37811600406923207
PPP1R2	ZNF598	1.7924203437665274e-38	1.7924203437665274e-38	1.0	0.0762680768428575
BTBD19	NOVA1	1.392486539061757e-38	1.392486539061757e-38	1.0	-0.08354803587695436
PSMD4	PSMA4	0.0005369605496525	0.0005369605496525	1.0	0.5365062059338388
LRRC15	STRIP1	-0.0001981505047297	0.0001981505047297	-1.0	-0.20846455707693354
KANK1	KIRREL2	-0.0020986814051866	0.0020986814051866	-1.0	-0.21423582363925353
ZNF589	NIFK	-0.0005117217078804	0.0005117217078804	-1.0	0.03475795930209765
IRX2	DOCK9	-0.0004294539103284	0.0004294539103284	-1.0	0.04121681464305963
TRIM29	OCM	-0.0037827051710337	0.0037827051710337	-1.0	-0.09065373722027603
CTDSPL2	WASHC1	-0.001419122214429	0.001419122214429	-1.0	0.062338757897215526
SH3GL3	ATP5IF1	6.000484739802192e-39	6.000484739802192e-39	1.0	0.006319632722328567
IGFLR1	MRPL48	-0.0002456099318806	0.0002456099318806	-1.0	0.15327297416034072
PIM1	NUP188	0.0022322698496282	0.0022322698496282	1.0	0.2937888121661366
DDX18	ACTR3B	-0.0007934332243166	0.0007934332243166	-1.0	0.17842226659821853
SLC5A4	DDX5	4.247023155810976e-38	4.247023155810976e-38	1.0	-0.3423026678404392
PYGO1	COQ5	0.0009691492887213	0.0009691492887213	1.0	0.04353839478972746
EXOC6B	ANO7	-3.810486174049423e-38	3.810486174049423e-38	-1.0	0.05950274800553528
TMED10	PIEZO1	6.78566393870868e-38	6.78566393870868e-38	1.0	0.34819290778054524
THYN1	NRIP1	1.0287513565471176e-38	1.0287513565471176e-38	1.0	0.027650938688784585
GSDMA	RC3H1	-0.0013040595222264	0.0013040595222264	-1.0	-0.06934576098412894
RASA2	ZNF217	-0.0001222547289216	0.0001222547289216	-1.0	0.47134520314390294
OPTN	RAB7A	2.204306243463064e-38	2.204306243463064e-38	1.0	0.4017444862269989
DTX3L	FAM178B	0.0005934551008976	0.0005934551008976	1.0	-0.17487251296105205
PPFIBP2	SEMA4C	-0.0012072982499375	0.0012072982499375	-1.0	0.19963905785012637
ANKRD34C	ALKBH5	3.268232831032947e-05	3.268232831032947e-05	1.0	-0.4155968910589242
CD180	NR1D2	0.0014418346108868	0.0014418346108868	1.0	-0.11755723679566529
CCDC148	TOM1L1	-0.0006669829017482	0.0006669829017482	-1.0	0.3417511117951489
SDE2	SH3BGRL2	0.0014756508171558	0.0014756508171558	1.0	0.07641655416505717
ASAP2	VPS50	-0.0016276860842481	0.0016276860842481	-1.0	0.23071372636914791
TPSG1	AFTPH	0.0002928860776592	0.0002928860776592	1.0	-0.3292711727063851
RPL13	EYA4	0.0021325121633708	0.0021325121633708	1.0	-0.14748146007763333
ADGRG2	DNER	-0.0003760484105441	0.0003760484105441	-1.0	0.09299298472898677
PCDH20	C1S	0.0009406692115589	0.0009406692115589	1.0	0.14431572112976415
RELL2	GLOD5	0.0003103338822256	0.0003103338822256	1.0	-0.12572747069759413
SP4	LMO7	0.0059996349737048	0.0059996349737048	1.0	0.05183553690826982
CRYGS	ALG10	-0.0015163843054324	0.0015163843054324	-1.0	0.028304366307232393
MRGPRE	TPSD1	-5.947591327967787e-39	5.947591327967787e-39	-1.0	0.44138923755124093
NAV3	TMEM87A	0.0016748901689425	0.0016748901689425	1.0	-0.011677116316356272
ATP6AP1	NFKBIE	-1.2720595095570676e-38	1.2720595095570676e-38	-1.0	0.3371060334178129
SCN3B	VPS4A	0.0011991309002041	0.0011991309002041	1.0	0.011201699703814228
MVK	ATP5IF1	-0.0013447890523821	0.0013447890523821	-1.0	0.23049550373794897
YEATS4	HSD17B7	-0.001112506724894	0.001112506724894	-1.0	0.22871667634275308
DHX38	DENND6A	-0.0005935097578912	0.0005935097578912	-1.0	0.46856124069587657
ZNF320	BOD1	-0.0022034186404198	0.0022034186404198	-1.0	0.11243891710186102
C17orf67	AAR2	-2.856456395645344e-38	2.856456395645344e-38	-1.0	0.06544100117761054
PPDPF	GALR1	0.0004392852424643	0.0004392852424643	1.0	-0.40541464647758824
AOAH	ELN	-0.0015144837088882	0.0015144837088882	-1.0	-0.04325027844828736
DOCK7	MIEN1	-0.0010116245830431	0.0010116245830431	-1.0	0.006658066305065281
CGGBP1	RWDD3	-5.743070976320501e-38	5.743070976320501e-38	-1.0	0.37546819686971694
RELL2	OPRM1	0.0009560992475599	0.0009560992475599	1.0	-0.37250627407141357
GNG2	PRMT5	-0.0023500712122768	0.0023500712122768	-1.0	-0.09595630385000495
NXPH3	ACTG2	-0.0023273371625691	0.0023273371625691	-1.0	0.31147487934849105
ESRP1	KLHL34	9.407507604919374e-05	9.407507604919374e-05	1.0	-0.04318147294199692
TRPC5	UQCRQ	2.3176832002638877e-38	2.3176832002638877e-38	1.0	-0.21393455312479062
TMEM132E	ZBED6	-0.001851353328675	0.001851353328675	-1.0	-0.14048282971461576
MPHOSPH8	PPM1E	-0.0003695901250466	0.0003695901250466	-1.0	-0.0946731010775339
TMEM81	TMEM191C	0.0044074109755456	0.0044074109755456	1.0	-0.10165292600388606
IGF2BP2	PRKCQ	-3.016446284693316e-39	3.016446284693316e-39	-1.0	-0.07236778066247572
KIAA2012	RRN3	0.0004501068324316	0.0004501068324316	1.0	-0.27571216271186283
PYGO1	SMIM31	-0.0010346134658902	0.0010346134658902	-1.0	-0.1480458249772554
PUM1	SLC22A9	0.0007568834698759	0.0007568834698759	1.0	-0.4219410318818771
ZFP90	PTPRN2	-0.0072579719126224	0.0072579719126224	-1.0	0.18058375782025507
JAG1	DYNLRB1	-0.0007555593620054	0.0007555593620054	-1.0	0.06132215391130036
ZNF385C	EPN3	0.0006255322368815	0.0006255322368815	1.0	0.11126414603731079
MYCBPAP	OR3A3	-0.0007894664886407	0.0007894664886407	-1.0	0.3309381526597743
PDGFRA	FOXO3	6.236864172555288e-39	6.236864172555288e-39	1.0	0.1131062327112117
NCL	PRKCQ	-3.467104033916257e-05	3.467104033916257e-05	-1.0	-0.07583677869706608
SHISA6	RCC1L	-3.5524631259954446e-38	3.5524631259954446e-38	-1.0	-0.2664982699606964
AGK	SESN3	3.667288885278535e-38	3.667288885278535e-38	1.0	0.23235615493940348
ZNF483	PDE6D	-0.0002511691418476	0.0002511691418476	-1.0	-0.09397477254503521
OR10H1	ODF2L	-3.51463647524946e-38	3.51463647524946e-38	-1.0	0.30261213052030467
PIEZO1	MRPL48	0.0005100339185446	0.0005100339185446	1.0	-0.001411664453417297
DOCK9	PRDX1	-0.0010229072067886	0.0010229072067886	-1.0	0.09553960856048496
BMS1	MDFI	8.902900361961073e-39	8.902900361961073e-39	1.0	0.0011454512922964414
ABCC9	SCN3B	-0.000668270222377	0.000668270222377	-1.0	0.3248467947145607
ANGEL1	AIF1	0.0016950437566265	0.0016950437566265	1.0	-0.09429337189836254
KIF26A	PA2G4	0.0032827502582222	0.0032827502582222	1.0	0.08194879264486422
GUCA1A	NIT1	0.0009402797440998	0.0009402797440998	1.0	-0.17576518251285778
CRYGS	SMUG1	-0.0001153943740064	0.0001153943740064	-1.0	0.021363824904097908
ZMYM2	HNRNPF	0.0036584520712494	0.0036584520712494	1.0	0.3188607296788992
MED29	PUM1	0.0008857821812853	0.0008857821812853	1.0	0.5027223603270071
CENPA	MFSD8	-0.0017614202806726	0.0017614202806726	-1.0	-0.1509122520180699
SERPINB5	ALG5	6.340914226907413e-38	6.340914226907413e-38	1.0	0.015932328303140477
TDRD7	ZFP69B	0.0026034156326204	0.0026034156326204	1.0	0.12130594501473421
ZNF648	TAF13	0.001432989956811	0.001432989956811	1.0	-0.23367404898907282
NXPH3	STKLD1	-0.0066557237878441	0.0066557237878441	-1.0	0.14301044490244835
POLR2J3	SLC16A9	0.0005285724182613	0.0005285724182613	1.0	-0.1053205068991135
OGDHL	PRDX1	-0.0027061572764068	0.0027061572764068	-1.0	0.09461035201142352
SMUG1	OR2AT4	-0.0001536558702355	0.0001536558702355	-1.0	-0.19468415927174307
SERF1A	HLA-A	-0.0008401148952543	0.0008401148952543	-1.0	-0.07586319982610311
GAL3ST2	SDF4	-2.913946346702427e-38	2.913946346702427e-38	-1.0	-0.22566452211556792
SCX	RNF207	-3.4647665049816825e-39	3.4647665049816825e-39	-1.0	0.14952062456559248
CLCN3	MRPL57	0.0001514647447038	0.0001514647447038	1.0	0.18665460308673212
NUF2	ENTPD7	-0.0009160177432931	0.0009160177432931	-1.0	0.14907960867107892
SNTN	PCDHA2	0.0039987470954656	0.0039987470954656	1.0	0.057301892126675864
CACUL1	PIBF1	1.739029891366827e-38	1.739029891366827e-38	1.0	0.3688226867129007
HES1	SRC	0.0004398493911139	0.0004398493911139	1.0	0.23562434131191473
SLC38A9	MRPL28	-0.002519556088373	0.002519556088373	-1.0	0.16273720785958287
KANTR	THTPA	-0.0002401017263764	0.0002401017263764	-1.0	-0.2759372267842115
SLC2A8	EFCAB11	9.98202813207172e-05	9.98202813207172e-05	1.0	0.13396986707387712
TNFRSF10A	C1orf52	0.0018550740787759	0.0018550740787759	1.0	0.0666702522400505
RHBDL3	CEACAM1	-0.0010141200618818	0.0010141200618818	-1.0	-0.30020035911857207
PNPLA5	EVL	-0.0040507069788873	0.0040507069788873	-1.0	-0.2037491628632513
MYADML2	AGPS	-0.0009019851568154	0.0009019851568154	-1.0	-0.3328402211466637
MELTF	OGDHL	0.0011998636182397	0.0011998636182397	1.0	0.10495989943359822
PEX14	IRAK1BP1	-0.0001295937690883	0.0001295937690883	-1.0	-0.03621987631800262
[truncated: 7,861 more rows]
